# Supplementary material for: Exploring DNA variant segregation types in pooled genome sequencing enables effective mapping of weeping trait in Malus
Source: J Exp Bot. 2018 Jan 29;69(7):1499–516. doi: 10.1093/jxb/erx490 (PMC5888915; doi:10.1093/jxb/erx490)
Supplement: supplementary_tables_S7_S11 [file erx490_suppl_supplementary_tables_s7_s11.xlsx]

## Sheet: Table S7
Table S7. List of expressed genes in the W region
Gene IDs1	RPKM-Standard samples	RPKM-Weeping samples	Fold Change (original values)	Baggerley's test: P-value	Baggerley's test: FDR p-value correction	Description by Mapman	Chromosomal location
M928608	54.905	6.755	-8.128	1.953e-09	5.539e-07	35.2_not assigned.unknown_ glucuronoxylan 4-O-methyltransferase 2-like moderately similar to ( 310) AT1G67330 | Symbols: | unknown protein | chr1:25214118-25214993 FORWARDmoderately similar to ( 238) loc_os11g29780 12011.m06887 protein plant-specific domain TIGR01627 family protein, expressed no original description =LOC103452152: glucuronoxylan 4-O-methyltransferase 2-like (LOC103452152), transc…	chr13_8324364_8325212-_MDC002436.463
M534197	97.999	30.914	-3.17	2.662e-08	6.422e-06	35.2_not assigned.unknown_ glucuronoxylan 4-O-methyltransferase 2-like moderately similar to ( 309) AT1G67330 | Symbols: | unknown protein | chr1:25214118-25214993 FORWARDmoderately similar to ( 235) loc_os11g29780 12011.m06887 protein plant-specific domain TIGR01627 family protein, expressed no original description =LOC103452153: glucuronoxylan 4-O-methyltransferase 2-like (LOC103452153), mRNA.	chr13_8340268_8341116+_MDC000565.204
M160372	101.792	46.663	-2.181	4.325e-05	0.005597	35.1_not assigned.no ontology_ moderately similar to ( 210) AT1G67360 | Symbols: | rubber elongation factor (REF) family protein | chr1:25237072-25237913 REVERSEvery weakly similar to (99.8) Y5940_ORYSA Putative REF/SRPP-like protein Os05g0151300 - Oryza sativa (Rice)weakly similar to ( 103) loc_os07g47510 12007.m079784 protein stress-related protein, putative, expressed no original description	chr13_8226278_8227987+_MDC000402.360
G100139	6.429	2.151	-2.988	0.105	1	35.1_not assigned.no ontology_(at1g67350 : 137.0) unknown protein; FUNCTIONS IN: molecular_function unknown; INVOLVED IN: photorespiration; LOCATED IN: mitochondrial membrane, mitochondrial respiratory chain complex I, respiratory chain complex I; EXPRESSED IN: 24 plant structures; EXPRESSED DURING: 15 growth stages; Has 2 Blast hits to 2 proteins in 1 species: Archae - 0; Bacteria - 0; Metazoa -…	chr13_8188961..8244343_MDC000402.360
G202624	2.046	1.924	-1.063	0.984	1	29.3.2_protein.targeting.mitochondria_(p92792|tom20_soltu : 99.8) Mitochondrial import receptor subunit TOM20 (Translocase of outer membrane 20 kDa subunit) - Solanum tuberosum (Potato) & (ipr010547 : 85.59612) Plant specific mitochondrial import receptor subunit TOM20 & (at3g27080 : 79.7) Component of the TOM complex involved in transport of nuclear-encoded mitochondrial proteins; translocase of…	chr13_8192455..8194513_MDC009999.103
M449345	2.969	3.342	1.126	0.803	1	26.1_misc.cytochrome P450_ moderately similar to ( 483) AT1G74110 | Symbols: CYP78A10 | CYP78A10; electron carrier/ heme binding / iron ion binding / monooxygenase/ oxygen binding | chr1:27866667-27868368 REVERSEmoderately similar to ( 459) C78A3_SOYBN Cytochrome P450 78A3 (EC 1.14.-.-) - Glycine max (Soybean)moderately similar to ( 498) loc_os11g29720 12011.m06881 protein cytochrome P450 78A4, p…	chr13_8192597_8205319+_MDC000402.360
M344682	1.466	4.628	3.158	0.176	1	29.3.2_protein.targeting.mitochondria_ very weakly similar to (61.2) AT1G27390 | Symbols: TOM20-2 | TOM20-2 (TRANSLOCASE OUTER MEMBRANE 20-2); P-P-bond-hydrolysis-driven protein transmembrane transporter/ metal ion binding | chr1:9513469-9514912 REVERSEvery weakly similar to (73.6) TOM20_SOLTU Mitochondrial import receptor subunit TOM20 (Translocase of outer membrane 20 kDa subunit) - Solanum tub…	chr13_8194398_8194604-_MDC000402.360
M266550	1.35	2.376	1.759	0.547	1	27.3.67_RNA.regulation of transcription.putative transcription regulator_ highly similar to ( 684) AT1G67370 | Symbols: ASY1, ATASY1 | ASY1 (ASYNAPTIC 1); DNA binding | chr1:25239347-25243713 REVERSEhighly similar to ( 539) loc_os09g32930 12009.m22009 protein retrotransposon protein, putative, SINE subclass, expressed no original description	chr13_8215135_8225099+_MDC000402.360
M449352	6.596	10.54	1.598	0.0005669	1	27.3.99_RNA.regulation of transcription.unclassified_ moderately similar to ( 418) AT1G67340 | Symbols: | zinc finger (MYND type) family protein / F-box family protein | chr1:25230323-25231622 FORWARDmoderately similar to ( 355) loc_os01g69270 12001.m13027 protein MYND finger family protein, expressed no original description	chr13_8235117_8236588-_MDC000402.360
M329927	76.568	73.672	-1.039	0.794	1	29.6_protein.folding_ weakly similar to ( 140) AT5G43260 | Symbols: | chaperone protein dnaJ-related | chr5:17357693-17357986 REVERSEvery weakly similar to (70.9) loc_os02g30320 12002.m08175 protein drought-induced protein 1, putative, expressed no original description	chr13_8265899_8266286+_MDC021754.182
M309014	55.044	34.618	-1.59	0.206	1	1.1.1.1_PS.lightreaction.photosystem II.LHC-II_ moderately similar to ( 448) AT3G61470 | Symbols: LHCA2 | LHCA2; chlorophyll binding | chr3:22745736-22747032 FORWARDmoderately similar to ( 460) CB12_PETHY Chlorophyll a-b binding protein, chloroplast precursor (LHCI type II CAB) - Petunia hybrida (Petunia)moderately similar to ( 430) loc_os07g38960 12007.m29236 protein chlorophyll a-b binding prot…	chr13_8265920_8269493-_MDC021754.182
M906779	1.718	0.421	-4.082	0.396	1	29.5.11.1_protein.degradation.ubiquitin.ubiquitin_ moderately similar to ( 253) AT2G47110 | Symbols: UBQ6 | UBQ6; protein binding | chr2:19344701-19345174 FORWARDweakly similar to ( 150) UBIQ_WHEAT Ubiquitin - Triticum aestivum (Wheat)moderately similar to ( 246) loc_os01g22490 12001.m08729 protein 40S ribosomal protein S27a, putative, expressed no original description	chr13_8303145_8303615-_MDC008620.337
M730072	2.607	1.507	-1.73	0.642	1	35.2_not assigned.unknown_ weakly similar to ( 195) AT1G27385 | Symbols: | unknown protein | chr1:9510475-9512820 REVERSEmoderately similar to ( 341) loc_os11g29630 12011.m06872 protein expressed protein no original description	chr13_8304508_8310975-_MDC008620.337
M287764	4.509	4.906	1.088	0.8	1	28.99_DNA.unspecified_ moderately similar to ( 391) AT1G11780 | Symbols: | oxidoreductase, 2OG-Fe(II) oxygenase family protein | chr1:3977614-3979177 REVERSEweakly similar to ( 176) loc_os11g29690 12011.m06878 protein alkylated DNA repair protein alkB, putative, expressed no original description	chr13_8311290_8313466+_MDC008620.337
G100202	7.955	2.82	-2.821	0.017	1	35.2_not assigned.unknown_(gnl|cdd|38301 : 59.6) no description available & (gnl|cdd|33678 : 50.8) no description available & (reliability: 100.0) & (original description: no original description)	chr13_8351163..8450281_MDC000565.206
M155345	2.759	2.618	-1.054	0.973	1	27.3.39_RNA.regulation of transcription.AtSR Transcription Factor family_ highly similar to ( 525) AT1G67310 | Symbols: | calmodulin binding / transcription regulator | chr1:25198182-25203126 REVERSEvery weakly similar to (50.4) TBB_HORVU Tubulin beta chain (Beta tubulin) - Hordeum vulgare (Barley)moderately similar to ( 415) loc_os04g31900 12004.m08289 protein calmodulin-binding transcription ac…	chr13_8371256_8375565+_MDC000565.206
M262802	9.605	6.174	-1.556	0.347	1	35.2_not assigned.unknown_ very weakly similar to (65.9) AT1G27300 | Symbols: | unknown protein | chr1:9483324-9484194 FORWARDvery weakly similar to (54.7) loc_os02g30610 12002.m08204 protein expressed protein no original description	chr13_8378346_8379402+_MDC000565.206
M155347	9.569	5.02	-1.906	0.145	1	17.4.2_hormone metabolism.cytokinin.signal transduction_ nearly identical (1329) AT1G27320 | Symbols: AHK3 | AHK3 (ARABIDOPSIS HISTIDINE KINASE 3); cytokinin receptor/ osmosensor/ protein histidine kinase | chr1:9487780-9492027 FORWARDweakly similar to ( 139) NTF2_ORYSA Nuclear transport factor 2 (NTF-2) - Oryza sativa (Rice)nearly identical (1126) loc_os01g69920 12001.m42798 protein histidine ki…	chr13_8381572_8389769-_MDC000565.206
M262805	5.191	5.356	1.032	0.855	1	20.2.1_stress.abiotic.heat_ highly similar to ( 502) AT2G25560 | Symbols: | DNAJ heat shock N-terminal domain-containing protein | chr2:10881790-10883760 FORWARDvery weakly similar to (52.8) DNJH_CUCSA DnaJ protein homolog (DNAJ-1) - Cucumis sativus (Cucumber)highly similar to ( 602) loc_os04g31940 12004.m08293 protein heat shock protein binding protein, putative, expressed no original description	chr13_8401044_8403302+_MDC000565.206
M155349	40.694	27.971	-1.455	0.227	1	34.2_transport.sugars_ weakly similar to ( 125) AT1G27330 | Symbols: | FUNCTIONS IN: molecular_function unknown; INVOLVED IN: response to oxidative stress; LOCATED IN: cellular_component unknown; EXPRESSED IN: male gametophyte, pollen tube; EXPRESSED DURING: L mature pollen stage, M germinated pollen stage; CONTAINS InterPro DOMAIN/s: Ribosome associated membrane RAMP4 (InterPro:IPR010580); BEST …	chr13_8404649_8406000+_MDC000565.206
M155354	15.248	16.036	1.052	0.714	1	27.3.28_RNA.regulation of transcription.SBP,Squamosa promoter binding protein family_ moderately similar to ( 239) AT5G43270 | Symbols: SPL2 | SPL2 (SQUAMOSA PROMOTER BINDING PROTEIN-LIKE 2); DNA binding / transcription factor | chr5:17360527-17362143 REVERSEweakly similar to ( 112) LG1_MAIZE LIGULELESS1 protein - Zea mays (Maize)moderately similar to ( 241) loc_os06g49010 12006.m091569 protein s…	chr13_8433237_8436223+_MDC000565.206
M262811	30.34	17.289	-1.755	0.133	1	26.21_misc.protease inhibitor/seed storage/lipid transfer protein (LTP) family protein_ moderately similar to ( 295) AT1G67325 | Symbols: | binding / zinc ion binding | chr1:25209825-25212412 REVERSEweakly similar to ( 121) HS22M_SOYBN Heat shock 22 kDa protein, mitochondrial precursor - Glycine max (Soybean)moderately similar to ( 222) loc_os08g41010 12008.m26752 protein Zn-finger, RanBP-type, c…	chr13_8437323_8446041-_MDC000565.206
M033458	9.462	6.619	-1.43	0.582	1	35.2_not assigned.unknown_ weakly similar to ( 140) AT3G27030 | Symbols: | unknown protein | chr3:9972508-9974225 REVERSEvery weakly similar to (93.2) loc_os02g30470 12002.m100772 protein expressed protein no original description	chr13_8444035_8447179+_MDC000015.172
M936232	0.449	2.276	5.063	0.254	1	27.3.24_RNA.regulation of transcription.MADS box transcription factor family_ weakly similar to ( 191) AT1G24260 | Symbols: SEP3, AGL9 | SEP3 (SEPALLATA3); DNA binding / protein binding / transcription factor | chr1:8593790-8595862 REVERSEmoderately similar to ( 230) AGL9_PETHY Agamous-like MADS-box protein AGL9 homolog (Floral homeotic protein FBP2) (Floral-binding protein 2) - Petunia hybrida (…	chr13_8456763_8458365+_MDC007633.166
M177248	2.76	3.936	1.426	0.579	1	29.4_protein.postranslational modification_ moderately similar to ( 402) AT3G20860 | Symbols: ATNEK5 | ATNEK5 (NIMA-RELATED KINASE5); ATP binding / kinase/ protein kinase/ protein serine/threonine kinase/ protein tyrosine kinase | chr3:7306147-7308434 FORWARDvery weakly similar to (86.3) M2K1_ORYSA Mitogen-activated protein kinase kinase 1 (EC 2.7.12.2) (MAP kinase kinase 1) (MAPKK1) (OsMEK1) - O…	chr13_8458169_8463454-_MDC007539.71
M249462	5.362	3.865	-1.387	0.71	1	35.2_not assigned.unknown_ weakly similar to ( 145) AT1G27290 | Symbols: | unknown protein | chr1:9481788-9482576 FORWARDvery weakly similar to (87.0) loc_os09g32960 12009.m22159 protein expressed protein no original description	chr13_8463525_8465378+_MDC007633.166
M792088	1.498	0.847	-1.768	0.714	1	27.3.32_RNA.regulation of transcription.WRKY domain transcription factor family_ weakly similar to ( 162) AT5G13080 | Symbols: WRKY75, ATWRKY75 | WRKY75; transcription factor | chr5:4149928-4151019 REVERSEweakly similar to ( 168) loc_os11g29870 12011.m06896 protein OsWRKY72 - Superfamily of rice TFs having WRKY and zinc finger domains, expressed no original description	chr13_8495422_8497092+_MDC018107.153
M141115	3.512	2.848	-1.233	0.872	1	35.2_not assigned.unknown_ weakly similar to ( 167) AT1G24267 | Symbols: | unknown protein | chr1:8604451-8607241 REVERSEweakly similar to ( 111) loc_os01g01070 12001.m06754 protein expressed protein no original description	chr13_8501723_8506921+_MDC018107.153
M141116	2.328	2.351	1.01	0.922	1	28.1_DNA.synthesis/chromatin structure_ highly similar to ( 614) AT1G67320 | Symbols: | DNA primase, large subunit family | chr1:25205520-25208966 REVERSEhighly similar to ( 635) loc_os07g22400 12007.m079652 protein DNA primase large subunit, putative, expressed no original description	chr13_8507989_8515589+_MDC018107.153
M143661	2.099	2.447	1.166	0.804	1	11.8.1_lipid metabolism.'exotics' (steroids, squalene etc).sphingolipids_ highly similar to ( 857) AT1G27980 | Symbols: DPL1, ATDPL1 | DPL1; carboxy-lyase/ catalytic/ pyridoxal phosphate binding | chr1:9748812-9752618 FORWARDhighly similar to ( 804) SGPL_ORYSA Sphingosine-1-phosphate lyase precursor (EC 4.1.2.27) (SP-lyase) (SPL) (Sphingosine-1-phosphate aldolase) - Oryza sativa (Rice)highly simi…	chr13_8551278_8555409+_MDC027667.11
M254069	3.319	2.541	-1.306	0.823	1	35.2_not assigned.unknown_ LAZY1 like_weakly similar to ( 143) AT5G14090 | Symbols: | unknown protein | chr5:4547230-4549214 FORWARDvery weakly similar to (65.5) loc_os11g29840 12011.m06893 protein expressed protein no original description	chr13_8556287_8569904-_MDC027667.11
M235206	1.218	0.993	-1.227	0.927	1	35.1_not assigned.no ontology_ moderately similar to ( 475) AT1G69040 | Symbols: ACR4 | ACR4 (ACT REPEAT 4); amino acid binding | chr1:25957843-25960079 FORWARDmoderately similar to ( 473) loc_os03g29980 12003.m34884 protein ACR4, putative, expressed no original description	chr13_8612469_8619420-_MDC000204.221
M374900	9.136	4.647	-1.966	0.267	1	27.3.29_RNA.regulation of transcription.TCP transcription factor family_ moderately similar to ( 201) AT3G27010 | Symbols: AT-TCP20, PCF1, TCP20 | AT-TCP20; transcription factor | chr3:9957810-9958754 REVERSEweakly similar to ( 156) loc_os01g69980 12001.m43355 protein TCP-domain protein, putative, expressed no original description	chr13_8629824_8630576-_MDC000204.221
M344830	6.07	6.25	1.03	0.847	1	35.2_not assigned.unknown_ no original description	chr13_8635300_8635429-_MDC000204.221
M881201	3.114	6.993	2.246	0.254	1	35.2_not assigned.unknown_ very weakly similar to (53.1) loc_os12g27440 12012.m06561 protein expressed protein PRK07003 PRK07735 TrbL no original description	chr13_8652387_8653151-_MDC000204.221
M323066	38.599	45.591	1.181	0.259	1	31.3.1_cell.cycle.peptidylprolyl isomerase_ very weakly similar to (89.7) AT5G13120 | Symbols: | peptidyl-prolyl cis-trans isomerase cyclophilin-type family protein | chr5:4162714-4164720 REVERSEvery weakly similar to (67.8) CYPB_VICFA Peptidyl-prolyl cis-trans isomerase, chloroplast precursor (EC 5.2.1.8) (PPIase) (Rotamase) (Cyclophilin) (Cyclosporin A-binding protein) (CYP B) - Vicia faba (Bro…	chr13_8659553_8659703-_MDC004046.116
M143560	1.609	2.212	1.375	0.7	1	35.1_not assigned.no ontology_ highly similar to ( 732) AT1G24300 | Symbols: | LOCATED IN: chloroplast; EXPRESSED IN: cultured cell; CONTAINS InterPro DOMAIN/s: GYF (InterPro:IPR003169); BEST Arabidopsis thaliana protein match is: GYF domain-containing protein (TAIR:AT1G27430.1); Has 21766 Blast hits to 10819 proteins in 514 species: Archae - 0; Bacteria - 738; Metazoa - 8216; Fungi - 1952; Plant…	chr13_8659783_8666712+_MDC021176.83
M253995	15.319	15.545	1.015	0.79	1	31.3.1_cell.cycle.peptidylprolyl isomerase_ moderately similar to ( 251) AT5G13120 | Symbols: | peptidyl-prolyl cis-trans isomerase cyclophilin-type family protein | chr5:4162714-4164720 REVERSEmoderately similar to ( 201) CYPB_VICFA Peptidyl-prolyl cis-trans isomerase, chloroplast precursor (EC 5.2.1.8) (PPIase) (Rotamase) (Cyclophilin) (Cyclosporin A-binding protein) (CYP B) - Vicia faba (Broad…	chr13_8667474_8669985+_MDC021176.83
M153978	0.906	14.15	15.614	0.001379	0.051	33.99_development.unspecified_ very weakly similar to (92.8) AT1G12060 | Symbols: ATBAG5 | ATBAG5 (ARABIDOPSIS THALIANA BCL-2-ASSOCIATED ATHANOGENE 5); protein binding | chr1:4076334-4077024 FORWARDvery weakly similar to (87.4) loc_os11g31060 12011.m07011 protein BAG domain containing protein, expressed no original description	chr13_8675928_8677484+_MDC018786.82
M432422	2.534	3.728	1.471	0.566	1	21.4_redox.glutaredoxins_ weakly similar to ( 157) AT3G02000 | Symbols: ROXY1 | ROXY1; disulfide oxidoreductase | chr3:332512-332922 REVERSEvery weakly similar to (80.1) GLRX_RICCO Glutaredoxin - Ricinus communis (Castor bean)weakly similar to ( 176) loc_os04g32300 12004.m08328 protein OsGrx_C9 - glutaredoxin subgroup III no original description	chr13_8724220_8726812+_MDC010580.222
M185978	1.053	2.57	2.441	0.39	1	35.1_not assigned.no ontology_ highly similar to ( 674) AT5G50780 | Symbols: | ATP binding | chr5:20650269-20654948 FORWARDhighly similar to ( 599) loc_os02g27000 12002.m07844 protein ATP binding protein, putative, expressed no original description	chr13_8733200_8738961-_MDC010580.222
M691261	5.328	15.595	2.927	0.1	0.795	29.4.1.57_protein.postranslational modification.kinase.receptor like cytoplasmatic kinase VII_ highly similar to ( 689) AT5G13160 | Symbols: PBS1 | PBS1 (avrPphB susceptible 1); kinase/ protein serine/threonine kinase | chr5:4176854-4179682 FORWARDmoderately similar to ( 240) NORK_PEA Nodulation receptor kinase precursor (EC 2.7.11.1) - Pisum sativum (Garden pea)highly similar to ( 615) loc_os02g…	chr13_8744814_8747953-_MDC007678.302
M691266	0	1.539	ꝏ	0.215	1	31.4_cell.vesicle transport_ highly similar to ( 575) AT5G13150 | Symbols: ATEXO70C1 | ATEXO70C1 (exocyst subunit EXO70 family protein C1); protein binding | chr5:4172969-4174930 REVERSEmoderately similar to ( 454) loc_os11g06700 12011.m04867 protein protein binding protein, putative, expressed no original description	chr13_8760944_8762854+_MDC007678.302
M233842	21.957	11.94	-1.839	0.479	1	13.2.6.3_amino acid metabolism.degradation.aromatic aa.tryptophan_ moderately similar to ( 403) AT5G43280 | Symbols: ATDCI1 | ATDCI1 (DELTA(3,5),DELTA(2,4)-DIENOYL-COA ISOMERASE 1); delta3,5-delta2,4-dienoyl-CoA isomerase/ enoyl-CoA hydratase | chr5:17367947-17368750 FORWARDvery weakly similar to (83.6) MFPA_CUCSA Glyoxysomal fatty acid beta-oxidation multifunctional protein MFP-a [Includes: Enoy…	chr13_8772012_8773062+_MDC012567.297
M126517	24.655	15.141	-1.628	0.202	1	33.99_development.unspecified_ moderately similar to ( 293) AT5G13180 | Symbols: ANAC083 | ANAC083 (ARABIDOPSIS NAC DOMAIN CONTAINING PROTEIN 83); transcription factor | chr5:4196643-4197577 FORWARDweakly similar to ( 184) NAC68_ORYSA NAC domain-containing protein 68 (ONAC068) - Oryza sativa (Rice)weakly similar to ( 189) loc_os07g37920 12007.m08041 protein NAM-like protein, putative, expressed n…	chr13_8799925_8801262-_MDC011748.174
M146411	12.248	16.035	1.309	0.356	1	8.1.1.1_TCA / org transformation.TCA.pyruvate DH.E1_ highly similar to ( 613) AT5G50850 | Symbols: MAB1 | MAB1 (MACCI-BOU); catalytic/ pyruvate dehydrogenase (acetyl-transferring) | chr5:20689671-20692976 FORWARDhighly similar to ( 606) ODPB_PEA Pyruvate dehydrogenase E1 component subunit beta, mitochondrial precursor (EC 1.2.4.1) (PDHE1-B) - Pisum sativum (Garden pea)highly similar to ( 641) loc…	chr13_8804346_8808435-_MDC001446.131
M146412	11.46	5.573	-2.056	0.284	1	35.2_not assigned.unknown_ very weakly similar to (88.6) AT1G27435 | Symbols: | unknown protein | chr1:9527956-9528814 REVERSE no original description	chr13_8817060_8818217+_MDC001446.131
M331536	2.17	3.082	1.42	0.626	1	30.2.11_signalling.receptor kinases.leucine rich repeat XI_ moderately similar to ( 280) AT5G21090 | Symbols: | leucine-rich repeat protein, putative | chr5:7164758-7166904 FORWARDweakly similar to ( 101) RPK1_IPONI Receptor-like protein kinase precursor (EC 2.7.11.1) - Ipomoea nil (Japanese morning glory) (Pharbitis nil)moderately similar to ( 282) loc_os01g59440 12001.m43236 protein BRASSINOSTE…	chr13_8829193_8831016+_MDC022366.55
M154972	1.507	5.661	3.757	0.184	1	27.3.67_RNA.regulation of transcription.putative transcription regulator_ moderately similar to ( 469) AT2G33490 | Symbols: | hydroxyproline-rich glycoprotein family protein | chr2:14183552-14187666 FORWARDmoderately similar to ( 354) loc_os04g32370 12004.m08335 protein expressed protein Sporozoite_P67 no original description	chr13_8832523_8837044-_MDC022366.55
M302297	2.411	1.634	-1.475	0.759	1	30.2.11_signalling.receptor kinases.leucine rich repeat XI_ moderately similar to ( 205) AT1G71830 | Symbols: SERK1, ATSERK1 | SERK1 (SOMATIC EMBRYOGENESIS RECEPTOR-LIKE KINASE 1); kinase/ transmembrane receptor protein serine/threonine kinase | chr1:27018575-27021842 FORWARDweakly similar to ( 108) RPK1_IPONI Receptor-like protein kinase precursor (EC 2.7.11.1) - Ipomoea nil (Japanese morning gl…	chr13_8847122_8862470+_MDC016091.69
M365927	10.713	14.853	1.386	0.309	1	35.2_not assigned.unknown_ weakly similar to ( 182) AT5G13190 | Symbols: | INVOLVED IN: biological_process unknown; LOCATED IN: cellular_component unknown; EXPRESSED IN: 24 plant structures; EXPRESSED DURING: 15 growth stages; CONTAINS InterPro DOMAIN/s: LPS-induced tumor necrosis factor alpha factor (InterPro:IPR006629); Has 21 Blast hits to 21 proteins in 10 species: Archae - 0; Bacteria - 0; M…	chr13_8899035_8899937-_MDC011475.284
M126976	2.039	3.542	1.737	0.469	1	35.2_not assigned.unknown_ weakly similar to ( 148) AT2G33510 | Symbols: | protein binding | chr2:14194195-14195473 FORWARDvery weakly similar to (92.0) loc_os02g31140 12002.m08257 protein major ampullate spidroin 2-2, putative, expressed no original description	chr13_8903932_8905443-_MDC012346.135
G103876	1.311	0	_ꝏ	0.252	1	35.2_not assigned.unknown_ no hits & (original description: no original description)	chr13_8907689..8949969_MDC010752.201
M166893	1.087	1.279	1.176	0.852	1	16.4.1_secondary metabolism.N misc.alkaloid-like_ very weakly similar to (89.7) AT3G57030 | Symbols: | strictosidine synthase family protein | chr3:21101653-21103204 REVERSEvery weakly similar to (55.5) STSY_CATRO Strictosidine synthase precursor (EC 4.3.3.2) - Catharanthus roseus (Rosy periwinkle) (Madagascar periwinkle)very weakly similar to (76.6) loc_os12g04424 12012.m56468 protein strictosid…	chr13_8994098_8994562+_MDC005708.222
M345078	4.174	5.331	1.277	0.619	1	35.2_not assigned.unknown_ very weakly similar to (82.8) AT1G26180 | Symbols: | unknown protein | chr1:9054824-9056526 FORWARDvery weakly similar to (89.4) loc_os02g22060 12002.m07444 protein membrane protein, putative, expressed no original description	chr13_9002963_9003200-_MDC016323.234
M208152	24.849	33.077	1.331	0.167	1	26.12_misc.peroxidases_ moderately similar to ( 422) AT5G06720 | Symbols: | peroxidase, putative | chr5:2077567-2078857 REVERSEmoderately similar to ( 368) PERX_TOBAC Lignin-forming anionic peroxidase precursor (EC 1.11.1.7) (TOPA) - Nicotiana tabacum (Common tobacco)moderately similar to ( 381) loc_os03g13200 12003.m06766 protein peroxidase 53 precursor, putative, expressed no original descripti…	chr13_9042298_9044661-_MDC015646.190
M597190	1.341	1.278	-1.049	0.979	1	35.2_not assigned.unknown_ moderately similar to ( 338) AT3G12060 | Symbols: | unknown protein | chr3:3843142-3845150 FORWARDmoderately similar to ( 357) loc_os06g10560 12006.m05774 protein expressed protein no original description	chr13_9043918_9045841+_MDC003533.382
G104991	3.929	4.416	1.124	0.776	1	29.5.11.4.3.2_protein.degradation.ubiquitin.E3.SCF.FBOX_(at1g57790 : 57.8) F-box family protein; CONTAINS InterPro DOMAIN/s: F-box domain, cyclin-like (InterPro:IPR001810), F-box domain, Skp2-like (InterPro:IPR022364), Protein of unknown function DUF295 (InterPro:IPR005174); BEST Arabidopsis thaliana protein match is: F-box family protein (TAIR:AT3G56470.1); Has 543 Blast hits to 532 proteins in …	chr13_9053168..9065707_MDC013517.265
M722369	10.904	11.097	1.018	0.817	1	25_C1-metabolism_ nearly identical (1056) AT1G50480 | Symbols: THFS | THFS (10-FORMYLTETRAHYDROFOLATE SYNTHETASE); ATP binding / copper ion binding / formate-tetrahydrofolate ligase | chr1:18702064-18704687 FORWARDnearly identical (1063) FTHS_SPIOL Formate--tetrahydrofolate ligase (EC 6.3.4.3) (Formyltetrahydrofolate synthetase) (10-formyletrahydrofolate synthetase) (FHS) (FTHFS) - Spinacia olera…	chr13_9054543_9058414+_MDC018022.56
M604460	1.77	2.894	1.635	0.548	1	25_C1-metabolism_ nearly identical (1056) AT1G50480 | Symbols: THFS | THFS (10-FORMYLTETRAHYDROFOLATE SYNTHETASE); ATP binding / copper ion binding / formate-tetrahydrofolate ligase | chr1:18702064-18704687 FORWARDnearly identical (1063) FTHS_SPIOL Formate--tetrahydrofolate ligase (EC 6.3.4.3) (Formyltetrahydrofolate synthetase) (10-formyletrahydrofolate synthetase) (FHS) (FTHFS) - Spinacia olera…	chr13_9054801_9058670-_MDC013517.265
G106903	2.609	1.414	-1.845	0.603	1	35.2_not assigned.unknown_(at4g10620 : 129.0) P-loop containing nucleoside triphosphate hydrolases superfamily protein; INVOLVED IN: biological_process unknown; LOCATED IN: chloroplast; EXPRESSED IN: 23 plant structures; EXPRESSED DURING: 13 growth stages; BEST Arabidopsis thaliana protein match is: P-loop containing nucleoside triphosphate hydrolases superfamily protein (TAIR:AT3G57180.1); Has 3…	chr13_9064439..9066976_MDC020073.286
G106904	4.841	4.499	-1.076	0.991	1	35.2_not assigned.unknown_(gnl|cdd|36433 : 53.9) no description available & (reliability: 100.0) & (original description: no original description)	chr13_9064439..9066976_MDC020073.286
M484601	2.241	2.818	1.257	0.729	1	33.99_development.unspecified_ highly similar to ( 565) AT4G10620 | Symbols: | INVOLVED IN: biological_process unknown; LOCATED IN: chloroplast; EXPRESSED IN: 23 plant structures; EXPRESSED DURING: 13 growth stages; BEST Arabidopsis thaliana protein match is: GTP binding (TAIR:AT3G57180.1); Has 777 Blast hits to 699 proteins in 334 species: Archae - 15; Bacteria - 397; Metazoa - 157; Fungi - 74; …	chr13_9071386_9077066+_MDC020073.271
G107577	17.769	28.703	1.615	0.294	1	29.4_protein.postranslational modification_(at3g13670 : 142.0) Protein kinase family protein; FUNCTIONS IN: protein serine/threonine kinase activity, protein kinase activity, kinase activity, ATP binding; INVOLVED IN: protein amino acid phosphorylation; EXPRESSED IN: 24 plant structures; EXPRESSED DURING: 15 growth stages; CONTAINS InterPro DOMAIN/s: Protein kinase, ATP binding site (InterPro:IPR…	chr13_9097558..9106967_MDC022376.75
M310001	0.484	2.524	5.213	0.225	1	34.1_transport.p- and v-ATPases_ nearly identical (1800) AT1G68710 | Symbols: | haloacid dehalogenase-like hydrolase family protein | chr1:25793498-25797975 REVERSEvery weakly similar to (65.9) ACA1_ORYSA Calcium-transporting ATPase 1, plasma membrane-type (EC 3.6.3.8) (Ca(2+)-ATPase isoform 1) (Plastid envelope ATPase 1) - Oryza sativa (Rice)nearly identical (1553) loc_os06g29380 12006.m07482 pr…	chr13_9101492_9106311+_MDC022170.245
M819396	3.052	6.193	2.029	0.009378	1	34.12_transport.metal_ moderately similar to ( 275) AT3G58060 | Symbols: | cation efflux family protein / metal tolerance protein, putative (MTPc3) | chr3:21497778-21499676 REVERSEmoderately similar to ( 314) loc_os03g12530 12003.m06703 protein metal tolerance protein C3, putative, expressed no original description	chr13_9105338_9106596-_MDC022376.75
M310003	8.472	9.406	1.11	0.696	1	29.4_protein.postranslational modification_ nearly identical (1011) AT3G13670 | Symbols: | protein kinase family protein | chr3:4469434-4473234 FORWARDhighly similar to ( 930) loc_os05g11140 12005.m083646 protein ATP binding protein, putative, expressed no original description	chr13_9115866_9124878+_MDC022170.245
M310004	0.805	1.356	1.686	0.667	1	34.12_transport.metal_ moderately similar to ( 395) AT3G58060 | Symbols: | cation efflux family protein / metal tolerance protein, putative (MTPc3) | chr3:21497778-21499676 REVERSEmoderately similar to ( 435) loc_os03g12530 12003.m06703 protein metal tolerance protein C3, putative, expressed no original description	chr13_9125488_9128629-_MDC022170.245
M138636	1.793	1.433	-1.251	0.898	1	34.7_transport.phosphate_ highly similar to ( 929) AT1G68740 | Symbols: | EXS family protein / ERD1/XPR1/SYG1 family protein | chr1:25812735-25816574 REVERSEhighly similar to ( 839) loc_os06g29790 12006.m07523 protein phosphate transporter 1, putative, expressed no original description	chr13_9153941_9163160+_MDC011721.76
G100272	1.497	0.865	-1.732	0.724	1	35.2_not assigned.unknown_(gnl|cdd|38301 : 58.1) no description available & (gnl|cdd|76379 : 50.1) no description available & (reliability: 100.0) & (original description: no original description)	chr13_9188336..9196184_MDC000767.440
M251234	2.316	3.649	1.575	0.523	1	27.3.46_RNA.regulation of transcription.DNA methyltransferases_ highly similar to ( 805) AT1G69770 | Symbols: CMT3 | CMT3 (chromomethylase 3); DNA (cytosine-5-)-methyltransferase | chr1:26248496-26253519 REVERSEhighly similar to ( 796) CMT1_MAIZE DNA (cytosine-5)-methyltransferase 1 (EC 2.1.1.37) (Chromomethylase 1) (Zea methyltransferase2) (Zmet2) (DNA cytosine methyltransferase MET2a) - Zea may…	chr13_9199256_9209757+_MDC010293.275
M584036	8.071	4.298	-1.878	0.171	1	35.2_not assigned.unknown_ very weakly similar to (77.0) AT2G20480 | Symbols: | unknown protein | chr2:8830715-8831496 REVERSE no original description	chr13_9206866_9207298-_MDC010293.275
M139843	65.16	30.442	-2.14	0.074	0.109	35.2_not assigned.unknown_ weakly similar to ( 115) AT5G19875 | Symbols: | unknown protein | chr5:6718412-6718783 FORWARDweakly similar to ( 101) loc_os09g27330 12009.m05885 protein expressed protein no original description	chr13_9213155_9213520-_MDC010293.275
M139844	8.227	6.893	-1.194	0.853	1	20.1.7_stress.biotic.PR-proteins_ weakly similar to ( 191) AT1G55210 | Symbols: | disease resistance response | chr1:20598057-20598620 REVERSEvery weakly similar to (57.8) DR206_PEA Disease resistance response protein 206 - Pisum sativum (Garden pea)weakly similar to ( 150) loc_os11g07830 12011.m04979 protein dirigent-like protein pDIR9, putative, expressed no original description	chr13_9217932_9218513-_MDC010293.275
M838018	235.32	167.198	-1.407	0.104	0.511	20.1.7_stress.biotic.PR-proteins_ weakly similar to ( 191) AT1G55210 | Symbols: | disease resistance response | chr1:20598057-20598620 REVERSEvery weakly similar to (57.8) DR206_PEA Disease resistance response protein 206 - Pisum sativum (Garden pea)weakly similar to ( 150) loc_os11g07830 12011.m04979 protein dirigent-like protein pDIR9, putative, expressed no original description	chr13_9218588_9219169-_MDC000767.435
M584042	5.471	4.641	-1.179	0.895	1	35.2_not assigned.unknown_ moderately similar to ( 363) AT1G55230 | Symbols: | unknown protein | chr1:20602895-20603797 FORWARDmoderately similar to ( 342) loc_os09g27260 12009.m05878 protein TMV response-related gene product, putative, expressed no original description	chr13_9227292_9228242+_MDC010293.275
M449615	26.555	14.479	-1.834	0.063	1	35.2_not assigned.unknown_ moderately similar to ( 361) AT1G55230 | Symbols: | unknown protein | chr1:20602895-20603797 FORWARDmoderately similar to ( 332) loc_os09g27260 12009.m05878 protein TMV response-related gene product, putative, expressed MSP1_C no original description	chr13_9239091_9240041+_MDC016751.274
M272085	0.968	1.142	1.18	0.859	1	35.2_not assigned.unknown_ moderately similar to ( 254) AT3G32940 | Symbols: | RNA binding | chr3:13491089-13493630 REVERSEmoderately similar to ( 227) loc_os08g01070 12008.m080054 protein transcription or splicing factor-like protein, putative, expressed COG3889 no original description	chr13_9249065_9259368+_MDC003294.493
M177298	0.68	1.192	1.754	0.671	1	20.1.7_stress.biotic.PR-proteins_ very weakly similar to (73.6) AT3G14460 | Symbols: | disease resistance protein (NBS-LRR class), putative | chr3:4851990-4856264 REVERSE no original description	chr13_9501094_9502287+_MDC007704.603
1 The prefix ‘MDP0000’ (e.g. MDP0000123456) in the original gene IDs is abbreviated to ‘M’ (e.g. M123456). Gene IDs in ‘G######s’ as in ‘G101234’ are for the novel transcripts reported in Bai et al (2014).
	DEG by both V1 (Velasco et al. 2010) and V2 (Daccord et al. 2017) apple reference genomes.
	DEG by V2.
	non-DEG, but a potential candidate gene by function

## Sheet: Table S8
Table S8. List of expressed genes in the W2 region
Gene IDs1	RPKM-Standard samples	RPKM-Weeping samples	Fold Change (original values)	Baggerley's test: P-value	Baggerley's test: FDR p-value correction	Description by Mapman	Chromosomal location
G103289	3.872	50.542	13.054	1.532e-10	5.119e-08	20.1.7_stress.biotic.PR-proteins_(at5g36930 : 155.0) Disease resistance protein (TIR-NBS-LRR class) family; FUNCTIONS IN: transmembrane receptor activity, ATP binding; INVOLVED IN: signal transduction, defense response, apoptosis, innate immune response; LOCATED IN: intrinsic to membrane; EXPRESSED IN: 19 plant structures; EXPRESSED DURING: 13 growth stages; CONTAINS InterPro DOMAIN/s: NB-ARC (In…	chr10_19592795..19596965_MDC009423.544
G102554	135.121	225.649	1.67	4.307e-08	9.954e-06	35.2_not assigned.unknown_(gnl|cdd|38301 : 50.0) no description available & (reliability: 100.0) & (original description: no original description)	chr10_19740828..19807025_MDC007223.300
M142356	44.685	10.02	-4.46	6.782e-06	0.001049	8.2.9_TCA / org transformation.other organic acid transformatons.cyt MDH_ weakly similar to ( 101) AT4G17620 | Symbols: | glycine-rich protein | chr4:9822005-9824859 FORWARDvery weakly similar to (66.2) MDHC_MEDSA Malate dehydrogenase, cytoplasmic (EC 1.1.1.37) - Medicago sativa (Alfalfa)weakly similar to ( 101) loc_os05g32580 12005.m07491 protein expressed protein PRK08026 no original description	chr10_20510647_20511678+_MDC017711.154
G104254	2.294	21.221	9.249	7.215e-05	0.008839	35.2_not assigned.unknown_ AUX/IAA7.1	chr10_19596767..19598151_MDC011683.379
M819881	31.534	8.49	-3.714	0.0005303	0.048	29.5.11.4.2_protein.degradation.ubiquitin.E3.RING_ moderately similar to ( 250) AT1G79110 | Symbols: | protein binding / zinc ion binding | chr1:29759345-29760586 FORWARDweakly similar to ( 144) loc_os03g46570 12003.m09676 protein ubiquitin-protein ligase/ zinc ion binding protein, putative, expressed no original description	chr10_20823655_20824964+_MDC009941.125
M272852	3.334	3.292	-1.013	0.93	1	26.2_misc.UDP glucosyl and glucoronyl transferases_ moderately similar to ( 453) AT2G39630 | Symbols: | glycosyl transferase family 2 protein | chr2:16522497-16524561 REVERSEmoderately similar to ( 421) loc_os03g60700 12003.m35483 protein dolichyl-phosphate beta-glucosyltransferase, putative, expressed no original description	chr10_18000160_18004095-_MDC002826.269
M828036	5.506	7.063	1.283	0.562	1	35.2_not assigned.unknown_ moderately similar to ( 271) AT3G55420 | Symbols: | unknown protein | chr3:20547920-20548570 FORWARDmoderately similar to ( 283) loc_os05g38470 12005.m083744 protein expressed protein no original description	chr10_18006527_18007204-_MDC002826.269
M320859	5.259	5.142	-1.023	0.925	1	30.5_signalling.G-proteins_ weakly similar to ( 157) AT3G07880 | Symbols: | Rho GDP-dissociation inhibitor family protein | chr3:2514175-2515544 FORWARDweakly similar to ( 169) loc_os06g21340 12006.m31871 protein rho GDP-dissociation inhibitor 1, putative, expressed no original description	chr10_18100115_18102215+_MDC015606.185
M232611	1.696	1.769	1.043	0.909	1	11.8.10_lipid metabolism.'exotics' (steroids, squalene etc).phosphatidylcholinesterol O-acyltransferase_ nearly identical (1009) AT1G04010 | Symbols: | phosphatidate-sterol O-acyltransferase/ phosphatidylcholine-sterol O-acyltransferase/ phosphatidylethanolamine-sterol O-acyltransferase | chr1:1031703-1036128 REVERSEhighly similar to ( 811) loc_os02g56910 12002.m10713 protein sterol esterificatio…	chr10_18102553_18107585-_MDC015606.185
M244450	2.883	1.004	-2.87	0.374	1	28.1_DNA.synthesis/chromatin structure_ moderately similar to ( 262) AT2G31270 | Symbols: ATCDT1A, CDT1A, CDT1 | CDT1A (ARABIDOPSIS HOMOLOG OF YEAST CDT1 A); cyclin-dependent protein kinase/ protein binding | chr2:13329037-13331544 FORWARDweakly similar to ( 144) loc_os04g10650 12004.m06315 protein CDT1a protein, putative, expressed no original description	chr10_18103386_18106634+_MDC019100.361
M423958	23.125	17.439	-1.326	0.524	1	35.2_not assigned.unknown_ no original description	chr10_18107040_18107522-_MDC019100.361
M320861	4.119	5.124	1.244	0.652	1	27.4_RNA.RNA binding_ moderately similar to ( 426) AT1G04020 | Symbols: ATBARD1, BARD1 | BARD1 (BREAST CANCER ASSOCIATED RING 1); DNA binding / transcription coactivator | chr1:1036610-1040045 FORWARDweakly similar to ( 104) ROC1_NICPL 30 kDa ribonucleoprotein, chloroplast precursor (CP-RBP30) - Nicotiana plumbaginifolia (Leadwort-leaved tobacco)moderately similar to ( 334) loc_os04g43300 12004.m…	chr10_18108999_18120771+_MDC015606.185
M320862	0.67	1.156	1.725	0.682	1	30.2.11_signalling.receptor kinases.leucine rich repeat XI_ highly similar to ( 639) AT1G35710 | Symbols: | leucine-rich repeat transmembrane protein kinase, putative | chr1:13220940-13224386 FORWARDmoderately similar to ( 476) RPK1_IPONI Receptor-like protein kinase precursor (EC 2.7.11.1) - Ipomoea nil (Japanese morning glory) (Pharbitis nil)highly similar to ( 820) loc_os10g33040 12010.m06140 …	chr10_18121305_18129507-_MDC015606.185
M169210	2.999	4.802	1.601	0.453	1	30.3_signalling.calcium_ highly similar to ( 674) AT4G28600 | Symbols: NPGR2 | NPGR2 (no pollen germination related 2); calmodulin binding | chr4:14130046-14132599 FORWARDhighly similar to ( 697) loc_os10g33290 12010.m50421 protein NPGR2, putative, expressed no original description	chr10_18140697_18144119-_MDC004966.443
M706741	4.196	8.238	1.963	0.203	1	35.2_not assigned.unknown_ very weakly similar to (89.7) AT5G44060 | Symbols: | unknown protein | chr5:17731209-17731661 FORWARDvery weakly similar to (71.6) loc_os04g43310 12004.m09295 protein expressed protein no original description	chr10_18149770_18150192+_MDC007309.335
G201178	1.066	0.581	-1.837	0.741	1	8.1.6_TCA / org transformation.TCA.succinyl-CoA ligase_(q6k9n6|sucb_orysa : 163.0) Succinyl-CoA ligase [GDP-forming] beta-chain, mitochondrial precursor (EC 6.2.1.4) (Succinyl-CoA synthetase, beta chain) (SCS-beta) - Oryza sativa (Rice) & (loc_os02g40830.3 : 163.0) no description available & (at2g20420 : 162.0) ATP citrate lyase (ACL) family protein; FUNCTIONS IN: succinate-CoA ligase (GDP-formin…	chr10_18151191..18170709_MDC018767.346
M208936	1.459	1.994	1.366	0.718	1	35.1_not assigned.no ontology_ highly similar to ( 734) AT3G23410 | Symbols: | alcohol oxidase-related | chr3:8382860-8386024 FORWARDhighly similar to ( 673) loc_os02g40840 12002.m09169 protein oxidoreductase, putative, expressed no original description	chr10_18152556_18155915+_MDC018767.346
M238679	1.159	0.743	-1.559	0.804	1	35.2_not assigned.unknown_ moderately similar to ( 357) AT4G28590 | Symbols: | unknown protein | chr4:14125367-14126828 REVERSEmoderately similar to ( 353) loc_os01g61320 12001.m150759 protein thioredoxin family protein, expressed no original description	chr10_18154509_18156836+_MDC007309.335
M303254	5.926	4.583	-1.293	0.777	1	8.1.6_TCA / org transformation.TCA.succinyl-CoA ligase_ highly similar to ( 681) AT2G20420 | Symbols: | succinyl-CoA ligase (GDP-forming) beta-chain, mitochondrial, putative / succinyl-CoA synthetase, beta chain, putative / SCS-beta, putative | chr2:8805574-8807858 FORWARDhighly similar to ( 662) SUCB_ORYSA Succinyl-CoA ligase [GDP-forming] beta-chain, mitochondrial precursor (EC 6.2.1.4) (Succin…	chr10_18156271_18160285-_MDC018767.346
M304843	0.393	1.769	4.503	0.332	1	8.1.6_TCA / org transformation.TCA.succinyl-CoA ligase_ highly similar to ( 654) AT2G20420 | Symbols: | succinyl-CoA ligase (GDP-forming) beta-chain, mitochondrial, putative / succinyl-CoA synthetase, beta chain, putative / SCS-beta, putative | chr2:8805574-8807858 FORWARDhighly similar to ( 632) SUCB_ORYSA Succinyl-CoA ligase [GDP-forming] beta-chain, mitochondrial precursor (EC 6.2.1.4) (Succin…	chr10_18161717_18165290+_MDC018635.659
M436968	0.861	10.533	12.232	0.003711	0.246	35.2_not assigned.unknown_ very weakly similar to (79.0) AT5G44060 | Symbols: | unknown protein | chr5:17731209-17731661 FORWARDvery weakly similar to (64.7) loc_os04g43310 12004.m09295 protein expressed protein no original description	chr10_18169750_18170172-_MDC018767.346
G106898	2.16	0.996	-2.168	0.554	1	35.2_not assigned.unknown_(gnl|cdd|76379 : 52.4) no description available & (gnl|cdd|38301 : 51.5) no description available & (reliability: 100.0) & (original description: no original description)	chr10_18195480..18198047_MDC020053.385
M205928	4.196	3.371	-1.245	0.85	1	27.3.71_RNA.regulation of transcription.SNF7_ moderately similar to ( 233) AT1G03950 | Symbols: VPS2.3 | VPS2.3 (VACUOLAR PROTEIN SORTING-ASSOCIATED PROTEIN 2.3) | chr1:1011388-1013212 REVERSEmoderately similar to ( 221) loc_os10g33660 12010.m06194 protein charged multivesicular body protein 2b, putative, expressed no original description	chr10_18198591_18200823+_MDC015757.243
M301010	4.177	5.754	1.378	0.533	1	29.4_protein.postranslational modification_ highly similar to ( 667) AT4G28540 | Symbols: CKL6, PAPK1 | CKL6 (CASEIN KINASE I-LIKE 6); kinase/ protein serine/threonine kinase | chr4:14107284-14110511 FORWARDvery weakly similar to (64.7) CRK_DAUCA CDPK-related protein kinase (EC 2.7.11.1) (PK421) - Daucus carota (Carrot)highly similar to ( 626) loc_os02g40860 12002.m09171 protein casein kinase I i…	chr10_18202279_18206967-_MDC015757.243
M205935	1.876	1.857	-1.01	0.945	1	15.2_metal handling.binding, chelation and storage_ highly similar to ( 629) AT5G44070 | Symbols: CAD1, ARA8, ATPCS1, PCS1 | CAD1 (CADMIUM SENSITIVE 1); cadmium ion binding / copper ion binding / glutathione gamma-glutamylcysteinyltransferase | chr5:17734876-17737672 FORWARDhighly similar to ( 558) loc_os06g01260 12006.m32235 protein phytochelatin synthase, putative, expressed no original descrip…	chr10_18224737_18228050+_MDC015757.243
M214784	2.046	3.885	1.899	0.399	1	29.4_protein.postranslational modification_ highly similar to ( 769) AT5G28850 | Symbols: | calcium-binding EF hand family protein | chr5:10877360-10881278 REVERSEhighly similar to ( 797) loc_os10g33680 12010.m06196 protein serine/threonine-protein phosphatase 2A 72/130 kDa regulatory subunitB, putative, expressed no original description	chr10_18247709_18252285+_MDC017675.49
M641747	4.549	3.774	-1.205	0.879	1	29.2.1.2.2.14_protein.synthesis.ribosomal protein.eukaryotic.60S subunit.L14_ moderately similar to ( 224) AT2G20450 | Symbols: | 60S ribosomal protein L14 (RPL14A) | chr2:8813923-8815071 FORWARDmoderately similar to ( 221) RL14_PEA Probable 60 ribosomal protein L14 (Hydroxyproline-rich glycoprotein HRGP1) - Pisum sativum (Garden pea)moderately similar to ( 233) loc_os04g43540 12004.m09314 protei…	chr10_18253556_18259785-_MDC017675.49
M307618	2.718	2.64	-1.029	0.952	1	30.5_signalling.G-proteins_ highly similar to ( 535) AT4G28550 | Symbols: | RabGAP/TBC domain-containing protein | chr4:14111204-14113468 FORWARDmoderately similar to ( 457) loc_os02g56570 12002.m10679 protein TBC domain containing protein, expressed no original description	chr10_18260373_18264732+_MDC017675.49
G106347	2.185	1.387	-1.576	0.727	1	27.3.44_RNA.regulation of transcription.Chromatin Remodeling Factors_(at2g18760 : 146.0) chromatin remodeling 8 (CHR8); FUNCTIONS IN: helicase activity, DNA binding, ATP binding, nucleic acid binding; INVOLVED IN: DNA repair, response to gamma radiation; EXPRESSED IN: 15 plant structures; EXPRESSED DURING: 6 growth stages; CONTAINS InterPro DOMAIN/s: DEAD-like helicase, N-terminal (InterPro:IPR01…	chr10_18288355..18299771_MDC018454.213
M771587	3.915	6.804	1.738	0.316	1	35.2_not assigned.unknown_ moderately similar to ( 238) AT4G21150 | Symbols: HAP6 | HAP6 (HAPLESS 6); dolichyl-diphosphooligosaccharide-protein glycotransferase | chr4:11278646-11283599 FORWARDmoderately similar to ( 203) loc_os01g68324 12001.m12935 protein dolichyl-diphosphooligosaccharide--protein glycosyltransferase 63 kDasubunit precursor, putative, expressed no original description	chr10_18291110_18293039-_MDC018454.213
M343332	8.223	4.791	-1.716	0.416	1	27.4_RNA.RNA binding_ weakly similar to ( 113) AT2G20490 | Symbols: NOP10, EDA27 | NOP10; RNA binding | chr2:8831897-8832723 FORWARDweakly similar to ( 115) loc_os02g40514 12002.m100551 protein h/ACA ribonucleoprotein complex subunit 3-like protein, putative, expressed no original description	chr10_18294603_18295769-_MDC018454.213
M771589	22.087	13.63	-1.621	0.237	1	35.2_not assigned.unknown_ moderately similar to ( 361) AT1G03900 | Symbols: ATNAP4 | ATNAP4 (Arabidopsis thaliana non-intrinsic ABC protein 4); ATPase, coupled to transmembrane movement of substances / transporter | chr1:991252-992852 FORWARDmoderately similar to ( 367) loc_os10g33630 12010.m065199 protein adaptin ear-binding coat-associated protein 2, putative, expressed no original description	chr10_18296522_18298278+_MDC018454.213
G301632	1.6	1.359	-1.177	0.944	1	35.2_not assigned.unknown_ no hits & (original description: no original description)	chr10_18299772..18317614_MDC010376.277
M138427	33.628	46.164	1.373	0.08	1	20.2.3_stress.abiotic.drought/salt_ highly similar to ( 983) AT4G14360 | Symbols: | dehydration-responsive protein-related | chr4:8267869-8270191 REVERSEhighly similar to ( 931) loc_os10g33720 12010.m21920 protein ankyrin-like protein, putative, expressed no original description	chr10_18306184_18309116+_MDC010376.277
M138428	8.939	11.522	1.289	0.453	1	35.2_not assigned.unknown_ moderately similar to ( 466) AT4G21150 | Symbols: HAP6 | HAP6 (HAPLESS 6); dolichyl-diphosphooligosaccharide-protein glycotransferase | chr4:11278646-11283599 FORWARDmoderately similar to ( 452) loc_os01g68324 12001.m12935 protein dolichyl-diphosphooligosaccharide--protein glycosyltransferase 63 kDasubunit precursor, putative, expressed MSP1_C no original description	chr10_18309745_18314343-_MDC010376.277
G106392	1.113	0.178	-6.25	0.424	1	35.2_not assigned.unknown_(gnl|cdd|38301 : 51.5) no description available & (reliability: 100.0) & (original description: no original description)	chr10_18351483..18380961_MDC018604.401
M214257	6.235	4.332	-1.44	0.648	1	35.2_not assigned.unknown_ weakly similar to ( 118) AT2G20495 | Symbols: | FUNCTIONS IN: molecular_function unknown; INVOLVED IN: biological_process unknown; LOCATED IN: cellular_component unknown; CONTAINS InterPro DOMAIN/s: Serine-threonine protein kinase 19 (InterPro:IPR018865); Has 106 Blast hits to 106 proteins in 29 species: Archae - 0; Bacteria - 0; Metazoa - 73; Fungi - 0; Plants - 19; Vi…	chr10_18355321_18358397-_MDC018604.401
M214258	31.913	42.931	1.345	0.107	1	20.2.3_stress.abiotic.drought/salt_ highly similar to ( 946) AT4G14360 | Symbols: | dehydration-responsive protein-related | chr4:8267869-8270191 REVERSEhighly similar to ( 902) loc_os10g33720 12010.m21920 protein ankyrin-like protein, putative, expressed no original description	chr10_18362713_18365680+_MDC018604.401
M214259	0.769	7.009	9.12	0.023	0.983	30.2.17_signalling.receptor kinases.DUF 26_ weakly similar to ( 170) AT5G38280 | Symbols: PR5K | PR5K; kinase/ transmembrane receptor protein serine/threonine kinase | chr5:15293325-15295838 REVERSEweakly similar to ( 129) KPRO_MAIZE Putative receptor protein kinase ZmPK1 precursor (EC 2.7.11.1) - Zea mays (Maize)moderately similar to ( 244) loc_os04g56130 12004.m10504 protein ATP binding protein…	chr10_18370959_18372461-_MDC018604.401
M191925	2.371	2.46	1.038	0.897	1	27.3.57_RNA.regulation of transcription.JUMONJI family_ highly similar to ( 653) AT1G08620 | Symbols: | transcription factor | chr1:2737554-2743370 FORWARDhighly similar to ( 588) loc_os05g10770 12005.m05547 protein jmjC domain containing protein, expressed MSP1_C no original description	chr10_18416632_18420859+_MDC010659.331
M191926	15.713	11.254	-1.396	0.514	1	10.1.12.1_cell wall.precursor synthesis.KDO pathway.arabinose-5-phosphate isomerase_ highly similar to ( 520) AT3G54690 | Symbols: | sugar isomerase (SIS) domain-containing protein / CBS domain-containing protein | chr3:20246586-20247810 FORWARDmoderately similar to ( 444) loc_os02g06360 12002.m05984 protein expressed protein TrbL no original description	chr10_18421137_18422309-_MDC010659.331
M784187	15.501	15.785	1.018	0.782	1	35.2_not assigned.unknown_ moderately similar to ( 237) AT2G31160 | Symbols: LSH3 | LSH3 (LIGHT SENSITIVE HYPOCOTYLS 3) | chr2:13277903-13278562 FORWARDmoderately similar to ( 230) loc_os02g56610 12002.m10683 protein expressed protein no original description	chr10_18465031_18465708-_MDC004247.204
M157859	1.1	0.995	-1.105	0.989	1	29.5.11.4.2_protein.degradation.ubiquitin.E3.RING_ highly similar to ( 581) AT3G54790 | Symbols: | armadillo/beta-catenin repeat family protein / U-box domain-containing protein | chr3:20281830-20284255 REVERSEmoderately similar to ( 237) SPL11_ORYSA Spotted leaf protein 11 (Spotted leaf11) (Cell death-related protein SPL11) - Oryza sativa (Rice)moderately similar to ( 467) loc_os08g01900 12008.m…	chr10_18495601_18498886-_MDC001126.261
M271350	9.023	9.353	1.037	0.802	1	35.2_not assigned.unknown_ moderately similar to ( 238) AT1G06190 | Symbols: | ATP binding / ATPase, coupled to transmembrane movement of ions, phosphorylative mechanism | chr1:1892589-1894078 REVERSEweakly similar to ( 185) BP73_ORYSA SAP-like protein BP-73 (OsBP-73) (Riaa1) - Oryza sativa (Rice)moderately similar to ( 234) loc_os04g01240 12004.m05444 protein expressed protein no original descri…	chr10_18511293_18517774+_MDC004247.202
M706530	35.849	24.058	-1.49	0.223	1	29.2.1.1.1.2.10_protein.synthesis.ribosomal protein.prokaryotic.chloroplast.50S subunit.L10_ moderately similar to ( 291) AT5G13510 | Symbols: | ribosomal protein L10 family protein | chr5:4341294-4341956 FORWARDmoderately similar to ( 296) RK10_TOBAC 50S ribosomal protein L10, chloroplast precursor (CL10) - Nicotiana tabacum (Common tobacco)moderately similar to ( 267) loc_os03g17580 12003.m0718…	chr10_18519355_18520065+_MDC004247.202
M254096	3.148	3.866	1.228	0.707	1	29.3.2_protein.targeting.mitochondria_ moderately similar to ( 472) AT2G36070 | Symbols: ATTIM44-2 | ATTIM44-2; protein-transmembrane transporting ATPase | chr2:15145119-15147895 REVERSEmoderately similar to ( 427) loc_os07g22700 12007.m079658 protein ATTIM44-2, putative, expressed no original description	chr10_18534112_18540182-_MDC019018.47
M143705	1.523	2.618	1.718	0.54	1	31.2_cell.division_ nearly identical (1470) AT3G54670 | Symbols: TTN8, SMC1, ATSMC1 | TTN8 (TITAN8); ATP binding / transporter | chr3:20240428-20243701 FORWARDweakly similar to ( 136) LEGB_GOSHI Legumin B precursor (Beta-globulin B) (LEGB-C134) [Contains: Legumin B acidic chain; Legumin B basic chain] - Gossypium hirsutum (Upland cotton)highly similar to ( 611) loc_os12g44390 12012.m08210 protein…	chr10_18541742_18555105-_MDC019018.47
M234557	4.161	5.938	1.427	0.495	1	27.1.1_RNA.processing.splicing_ highly similar to ( 758) AT1G65660 | Symbols: SMP1 | SMP1 (SWELLMAP 1); nucleic acid binding / single-stranded RNA binding | chr1:24418295-24421231 REVERSEhighly similar to ( 761) loc_os08g03390 12008.m080070 protein pre-mRNA-splicing factor SLU7, putative, expressed no original description	chr10_18574751_18577985+_MDC035953.13
M326311	14.427	14.937	1.035	0.754	1	35.2_not assigned.unknown_ no original description	chr10_18578141_18578264+_MDC035953.13
M942873	22.94	13.835	-1.658	0.205	1	34.7_transport.phosphate_ moderately similar to ( 322) AT2G38940 | Symbols: ATPT2, PHT1;4 | ATPT2 (ARABIDOPSIS THALIANA PHOSPHATE TRANSPORTER 2); carbohydrate transmembrane transporter/ inorganic phosphate transmembrane transporter/ phosphate transmembrane transporter/ sugar:hydrogen symporter | chr2:16258500-16260104 FORWARDmoderately similar to ( 269) loc_os08g45000 12008.m08471 protein inorgan…	chr10_18600749_18601375+_MDC010847.235
M329966	23.583	18.555	-1.271	0.608	1	31.1_cell.organisation_ moderately similar to ( 225) AT2G31200 | Symbols: ADF6, ATADF6 | ADF6 (ACTIN DEPOLYMERIZING FACTOR 6); actin binding | chr2:13294171-13294948 FORWARDmoderately similar to ( 231) ADF_VITVI Actin-depolymerizing factor (ADF) - Vitis vinifera (Grape)moderately similar to ( 204) loc_os12g43340 12012.m08108 protein actin-depolymerizing factor, putative, expressed no original des…	chr10_18603048_18604560-_MDC010847.235
M284965	3.889	3.09	-1.259	0.844	1	35.2_not assigned.unknown_ highly similar to ( 613) AT2G31190 | Symbols: | LOCATED IN: mitochondrion, plastid, chloroplast envelope; EXPRESSED IN: 24 plant structures; EXPRESSED DURING: 14 growth stages; CONTAINS InterPro DOMAIN/s: Protein of unknown function DUF647 (InterPro:IPR006968); BEST Arabidopsis thaliana protein match is: emb1879 (embryo defective 1879) (TAIR:AT5G49820.1); Has 274 Blast …	chr10_18604802_18612020+_MDC010847.235
M508371	8.051	4.653	-1.73	0.414	1	34.7_transport.phosphate_ highly similar to ( 857) AT2G38940 | Symbols: ATPT2, PHT1;4 | ATPT2 (ARABIDOPSIS THALIANA PHOSPHATE TRANSPORTER 2); carbohydrate transmembrane transporter/ inorganic phosphate transmembrane transporter/ phosphate transmembrane transporter/ sugar:hydrogen symporter | chr2:16258500-16260104 FORWARDhighly similar to ( 759) loc_os10g30790 12010.m21787 protein inorganic phosp…	chr10_18616063_18617679-_MDC002260.360
G103744	20.472	17.794	-1.151	0.855	1	35.2_not assigned.unknown_(at1g08530 : 61.2) unknown protein; FUNCTIONS IN: molecular_function unknown; INVOLVED IN: biological_process unknown; LOCATED IN: chloroplast; BEST Arabidopsis thaliana protein match is: unknown protein (TAIR:AT5G09995.2); Has 140 Blast hits to 140 proteins in 53 species: Archae - 0; Bacteria - 63; Metazoa - 0; Fungi - 0; Plants - 76; Viruses - 0; Other Eukaryotes - 1 (…	chr10_18739848..18783518_MDC010450.949
M927091	3.412	4.005	1.174	0.744	1	29.5.2_protein.degradation.autophagy_ nearly identical (1014) AT2G31260 | Symbols: APG9, ATAPG9 | APG9 (autophagy 9) | chr2:13322291-13326293 REVERSEhighly similar to ( 813) loc_os03g14380 12003.m06878 protein autophagy protein 9, putative, expressed no original description	chr10_18833624_18838464+_MDC008849.307
G101774	5.653	5.909	1.045	0.831	1	33.99_development.unspecified_(loc_os03g05530.1 : 132.0) no description available & (at1g75500 : 89.7) An Arabidopsis thaliana homolog of Medicago truncatula NODULIN21 (MtN21). The gene encodes a plant-specific, predicted integral membrane protein and is a member of the Plant-Drug/Metabolite Exporter (P-DME) family (Transporter Classification number: TC 2.A.7.3).; Walls Are Thin 1 (WAT1); CONTAIN…	chr10_18858413..18871591_MDC004959.260
M139773	1.314	2.139	1.628	0.607	1	33.99_development.unspecified_ very weakly similar to ( 100) AT1G50480 | Symbols: THFS | THFS (10-FORMYLTETRAHYDROFOLATE SYNTHETASE); ATP binding / copper ion binding / formate-tetrahydrofolate ligase | chr1:18702064-18704687 FORWARDvery weakly similar to ( 100) FTHS_SPIOL Formate--tetrahydrofolate ligase (EC 6.3.4.3) (Formyltetrahydrofolate synthetase) (10-formyletrahydrofolate synthetase) (FHS)…	chr10_18878641_18879685-_MDC009976.356
M934866	14.244	18.154	1.275	0.361	1	27.3.6_RNA.regulation of transcription.bHLH,Basic Helix-Loop-Helix family_ moderately similar to ( 363) AT2G31280 | Symbols: CPUORF7 | basic helix-loop-helix (bHLH) protein-related | chr2:13339430-13339534 FORWARDmoderately similar to ( 225) loc_os11g06010 12011.m04797 protein helix-loop-helix DNA-binding, putative, expressed no original description	chr10_18884537_18886994-_MDC004959.251
M934869	1.792	0.925	-1.939	0.642	1	2.1.2.60_major CHO metabolism.synthesis.starch.ADP Glucose Phosphorylase_ weakly similar to ( 122) AT5G18200 | Symbols: | UTP:galactose-1-phosphate uridylyltransferase/ ribose-5-phosphate adenylyltransferase | chr5:6015270-6016555 FORWARDweakly similar to ( 102) loc_os07g07550 12007.m05214 protein galactose-1-phosphate uridyl transferase-like protein, putative, expressed COG4907 no original descr…	chr10_18898590_18899125+_MDC004959.251
M878773	34.215	19.852	-1.724	0.095	1	17.5.1_hormone metabolism.ethylene.synthesis-degradation_ moderately similar to ( 311) AT1G06620 | Symbols: | 2-oxoglutarate-dependent dioxygenase, putative | chr1:2025618-2027094 FORWARDmoderately similar to ( 297) DV4H_CATRO Desacetoxyvindoline 4-hydroxylase (EC 1.14.11.20) - Catharanthus roseus (Rosy periwinkle) (Madagascar periwinkle)moderately similar to ( 266) loc_os03g64280 12003.m11289 pr…	chr10_18946615_18947918-_MDC027247.53
M137841	1.429	2.911	2.038	0.433	1	35.1.5_not assigned.no ontology.pentatricopeptide (PPR) repeat-containing protein_ highly similar to ( 635) AT1G10270 | Symbols: GRP23 | GRP23 (GLUTAMINE-RICH PROTEIN23); binding | chr1:3363535-3366276 FORWARDweakly similar to ( 125) RF1_ORYSA Rf1 protein, mitochondrial precursor (PPR protein) (Fertility restorer) (Restorer for CMS) - Oryza sativa (Rice)highly similar to ( 517) loc_os05g30240 120…	chr10_19090061_19091888+_MDC005612.328
M181844	2.057	1.57	-1.31	0.858	1	35.2_not assigned.unknown_ moderately similar to ( 391) AT4G32290 | Symbols: | unknown protein | chr4:15589839-15590993 REVERSEmoderately similar to ( 249) loc_os12g42420 12012.m08021 protein expressed protein no original description	chr10_19185558_19186682+_MDC007196.123
M279840	1.073	2.196	2.047	0.494	1	35.2_not assigned.unknown_ moderately similar to ( 239) AT4G31980 | Symbols: | unknown protein | chr4:15464905-15469204 FORWARDweakly similar to ( 174) loc_os12g29650 12012.m06779 protein expressed protein no original description	chr10_19210059_19211472-_MDC007156.181
M250887	3.657	4.413	1.207	0.704	1	34.1_transport.p- and v-ATPases_ nearly identical (1852) AT1G17500 | Symbols: | ATPase, coupled to transmembrane movement of ions, phosphorylative mechanism | chr1:6018757-6023201 FORWARDvery weakly similar to (76.3) ACA2_ORYSA Calcium-transporting ATPase 2, plasma membrane-type (EC 3.6.3.8) (Ca(2+)-ATPase isoform 2) - Oryza sativa (Rice)nearly identical (1820) loc_os06g36990 12006.m08234 protein…	chr10_19231216_19236092-_MDC011213.89
M771242	2.045	1.398	-1.462	0.783	1	28.99_DNA.unspecified_ moderately similar to ( 326) AT4G39810 | Symbols: | exonuclease/ nucleic acid binding | chr4:18474608-18475735 REVERSEmoderately similar to ( 261) loc_os10g26730 12010.m21885 protein exonuclease, putative, expressed no original description	chr10_19244635_19245935-_MDC010640.119
M363904	14.937	17.321	1.16	0.517	1	13.1.1.2.1_amino acid metabolism.synthesis.central amino acid metabolism.aspartate.aspartate aminotransferase_ highly similar to ( 632) AT2G22250 | Symbols: ATAAT, AAT, MEE17 | aminotransferase class I and II family protein | chr2:9458011-9460297 REVERSEvery weakly similar to (82.4) 1A1C_SOYBN 1-aminocyclopropane-1-carboxylate synthase (EC 4.4.1.14) (ACC synthase) (S-adenosyl-L-methionine methylt…	chr10_19247889_19252012-_MDC010640.119
M145314	2.659	4.357	1.638	0.459	1	29.6_protein.folding_ weakly similar to ( 101) AT4G39710 | Symbols: | immunophilin, putative / FKBP-type peptidyl-prolyl cis-trans isomerase, putative | chr4:18427249-18428325 REVERSEvery weakly similar to (83.2) loc_os02g51570 12002.m10190 protein FKBP-type peptidyl-prolyl cis-trans isomerase 4, chloroplast precursor, putative, expressed no original description	chr10_19383532_19384133-_MDC011040.363
M255282	0.571	1.007	1.763	0.694	1	29.6_protein.folding_ moderately similar to ( 283) AT4G39710 | Symbols: | immunophilin, putative / FKBP-type peptidyl-prolyl cis-trans isomerase, putative | chr4:18427249-18428325 REVERSEvery weakly similar to (92.4) FKB15_VICFA FK506-binding protein 2 precursor (EC 5.2.1.8) (Peptidyl-prolyl cis-trans isomerase) (PPIase) (Rotamase) (15 kDa FKBP) (FKBP-15) - Vicia faba (Broad bean)moderately simil…	chr10_19387108_19390624+_MDC011040.350
M457052	12.792	19.671	1.538	0.154	1	15.2_metal handling.binding, chelation and storage_ moderately similar to ( 234) AT4G39700 | Symbols: | heavy-metal-associated domain-containing protein / copper chaperone (CCH)-related | chr4:18424265-18424906 FORWARDmoderately similar to ( 202) loc_os09g20000 12009.m05207 protein metal ion binding protein, putative, expressed no original description	chr10_19396526_19397118-_MDC011040.350
M191994	3.72	5.689	1.529	0.448	1	20_stress_ highly similar to ( 546) AT4G12400 | Symbols: | stress-inducible protein, putative | chr4:7338866-7341239 REVERSEhighly similar to ( 538) STIP_SOYBN Heat shock protein STI (Stress-inducible protein) (GmSTI) - Glycine max (Soybean)highly similar to ( 535) loc_os02g43020 12002.m09337 protein heat shock protein STI, putative, expressed no original description	chr10_19411647_19414718+_MDC008789.314
M161691	12.839	13.335	1.039	0.761	1	20_stress_ highly similar to ( 550) AT4G12400 | Symbols: | stress-inducible protein, putative | chr4:7338866-7341239 REVERSEhighly similar to ( 541) STIP_SOYBN Heat shock protein STI (Stress-inducible protein) (GmSTI) - Glycine max (Soybean)highly similar to ( 538) loc_os02g43020 12002.m09337 protein heat shock protein STI, putative, expressed no original description	chr10_19411729_19414800+_MDC001115.425
M290453	1.133	0.969	-1.169	0.957	1	29.2.4_protein.synthesis.elongation_ moderately similar to ( 456) AT1G62750 | Symbols: ATSCO1, ATSCO1/CPEF-G, SCO1 | SCO1 (SNOWY COTYLEDON 1); ATP binding / translation elongation factor/ translation factor, nucleic acid binding | chr1:23233622-23236321 REVERSEmoderately similar to ( 403) EFGC_SOYBN Elongation factor G, chloroplast precursor (EF-G) - Glycine max (Soybean)moderately similar to ( 4…	chr10_19415891_19418344-_MDC008789.314
G204474	0.859	1.122	1.307	0.808	1	35.2_not assigned.unknown_ no hits & (original description: no original description)	chr10_19519538..19533608_MDC015369.234
G105367	0.879	2.888	3.284	0.276	1	35.2_not assigned.unknown_ no hits & (original description: no original description)	chr10_19519538..19533608_MDC015369.234
G100339	2.477	2.946	1.19	0.768	1	35.2_not assigned.unknown_ no hits & (original description: no original description)	chr10_19534164..19555448_MDC000928.226
M165638	1.236	1.027	-1.204	0.937	1	11.1.3_lipid metabolism.FA synthesis and FA elongation.ketoacyl ACP synthase_ weakly similar to ( 110) AT1G74960 | Symbols: FAB1, KAS2 | FAB1 (FATTY ACID BIOSYNTHESIS 1); 3-oxoacyl-[acyl-carrier-protein] synthase/ fatty-acid synthase | chr1:28152564-28155948 REVERSEvery weakly similar to (60.8) KASC1_HORVU 3-oxoacyl-[acyl-carrier-protein] synthase I, chloroplast precursor (EC 2.3.1.41) (Beta-keto…	chr10_19534403_19536365+_MDC000928.226
M270559	0.566	2.873	5.079	0.199	1	20.1.7_stress.biotic.PR-proteins_ moderately similar to ( 493) AT5G17680 | Symbols: | disease resistance protein (TIR-NBS-LRR class), putative | chr5:5822999-5827153 FORWARDmoderately similar to ( 204) loc_os06g03600 12006.m05092 protein transcriptional corepressor SEUSS, putative, expressed no original description	chr10_19545380_19554378+_MDC000928.226
G103291	0.469	7.437	15.858	0.012	0.619	20.1.2_stress.biotic.receptors_(at5g36930 : 150.0) Disease resistance protein (TIR-NBS-LRR class) family; FUNCTIONS IN: transmembrane receptor activity, ATP binding; INVOLVED IN: signal transduction, defense response, apoptosis, innate immune response; LOCATED IN: intrinsic to membrane; EXPRESSED IN: 19 plant structures; EXPRESSED DURING: 13 growth stages; CONTAINS InterPro DOMAIN/s: NB-ARC (Inte…	chr10_19548503..19552087_MDC009423.559
M487435	0.892	2.434	2.73	0.367	1	30.3_signalling.calcium_ very weakly similar to (94.4) AT1G02270 | Symbols: | endonuclease/exonuclease/phosphatase family protein / calcium-binding EF hand family protein | chr1:443301-446197 REVERSEvery weakly similar to (73.2) loc_os10g13550 12010.m21844 protein calcium ion binding protein, putative, expressed no original description	chr10_19552284_19557047+_MDC010032.347
M353426	0.444	1.159	2.613	0.545	1	35.2_not assigned.unknown_ no original description	chr10_19558590_19558704-_MDC010032.347
M453190	2.434	2.09	-1.164	0.94	1	26.1_misc.cytochrome P450_ moderately similar to ( 447) AT5G63450 | Symbols: CYP94B1 | CYP94B1; electron carrier/ heme binding / iron ion binding / monooxygenase/ oxygen binding | chr5:25408987-25410519 REVERSEweakly similar to ( 113) C97B2_SOYBN Cytochrome P450 97B2 (EC 1.14.-.-) - Glycine max (Soybean)moderately similar to ( 399) loc_os11g29290 12011.m06839 protein cytochrome P450 86A2, putativ…	chr10_19568604_19570124-_MDC003413.761
G102535	0.236	1.334	5.662	0.367	1	35.2_not assigned.unknown_ no hits & (original description: no original description)	chr10_19581870..19592795_MDC007191.315
G102346	5.211	6.358	1.22	0.636	1	27.3.99_RNA.regulation of transcription.unclassified_(at1g06770 : 90.1) Encodes a C3HC4 RING-domain-containing ubiquitin E3 ligase capable of interacting with DREB2A. The DRIP1-GFP fusion protein is nuclear-localized. DRIP1 seems to be involved in regulating stress-related transcriptional changes and drought tolerance.; DREB2A-interacting protein 1 (DRIP1); BEST Arabidopsis thaliana protein match…	chr10_19590008..19693186_MDC006536.318
G102344	4.931	4.594	-1.073	0.987	1	27.3.99_RNA.regulation of transcription.unclassified_(loc_os12g40530.1 : 763.0) no description available & (at1g64260 : 144.0) MuDR family transposase; FUNCTIONS IN: zinc ion binding; INVOLVED IN: biological_process unknown; LOCATED IN: cellular_component unknown; EXPRESSED IN: shoot apex, embryo, leaf whorl, flower, seed; EXPRESSED DURING: F mature embryo stage, petal differentiation and expansi…	chr10_19590008..19693186_MDC006536.318
G102347	4.07	4.818	1.184	0.711	1	29.5.11.4.2_protein.degradation.ubiquitin.E3.RING_(at2g30580 : 67.4) Encodes a C3HC4 RING-domain-containing ubiquitin E3 ligase capable of interacting with DREB2A. DRIP2 seems to be involved in regulating stress-related transcriptional changes and drought tolerance.; DREB2A-interacting protein 2 (DRIP2); CONTAINS InterPro DOMAIN/s: Zinc finger, RING-type, conserved site (InterPro:IPR017907), Zinc…	chr10_19590008..19693186_MDC006536.318
G102342	2.983	3.821	1.281	0.671	1	3.5_minor CHO metabolism.others_(at1g06730 : 251.0) pfkB-like carbohydrate kinase family protein; FUNCTIONS IN: kinase activity; INVOLVED IN: D-ribose catabolic process; LOCATED IN: nucleus, cytoplasm; EXPRESSED IN: 22 plant structures; EXPRESSED DURING: 13 growth stages; CONTAINS InterPro DOMAIN/s: Carbohydrate/purine kinase (InterPro:IPR011611); BEST Arabidopsis thaliana protein match is: pfkB-…	chr10_19590008..19693186_MDC006536.318
G102343	2.481	2.931	1.181	0.774	1	35.2_not assigned.unknown_(loc_os12g40530.1 : 143.0) no description available & (gnl|cdd|36433 : 52.7) no description available & (reliability: 100.0) & (original description: no original description)	chr10_19590008..19693186_MDC006536.318
M180684	4.593	6.759	1.472	0.44	1	26.1_misc.cytochrome P450_ moderately similar to ( 245) AT5G63450 | Symbols: CYP94B1 | CYP94B1; electron carrier/ heme binding / iron ion binding / monooxygenase/ oxygen binding | chr5:25408987-25410519 REVERSEvery weakly similar to (93.2) C82A1_PEA Cytochrome P450 82A1 (EC 1.14.-.-) (CYPLXXXII) (Fragment) - Pisum sativum (Garden pea)moderately similar to ( 233) loc_os01g58960 12001.m12035 protei…	chr10_19591083_19592603-_MDC006536.318
M368555	0.503	5.675	11.285	0.035	1	35.2_not assigned.unknown_ no original description	chr10_19594147_19594270-_MDC009423.544
G104253	1.064	0.748	-1.421	0.857	1	35.2_not assigned.unknown_ no hits, AUX/IAA7.1	chr10_19596767..19598151_MDC011683.379
M773485	5.058	4.897	-1.033	0.939	1	35.2_not assigned.unknown_ moderately similar to ( 390) AT4G19540 | Symbols: INDL | INDL (IND1(IRON-SULFUR PROTEIN REQUIRED FOR NADH DEHYDROGENASE)-LIKE) | chr4:10657517-10659094 FORWARDvery weakly similar to (55.5) MIND_MESVI Putative septum site-determining protein minD - Mesostigma viridemoderately similar to ( 231) loc_os03g42880 12003.m09340 protein nucleotide-binding protein-like, putative,…	chr10_19601292_19605057+_MDC006536.318
M773491	123.078	93.296	-1.319	0.151	1	28.1.3.1_DNA.synthesis/chromatin structure.histone.H1_ very weakly similar to (72.8) AT2G30620 | Symbols: | histone H1.2 | chr2:13045360-13046267 FORWARDvery weakly similar to (63.5) H1_PEA Histone H1 (PsH1b) (PsH1b-40) - Pisum sativum (Garden pea)very weakly similar to (62.8) loc_os03g58470 12003.m10753 protein histone H1, putative, expressed no original description	chr10_19629953_19630962-_MDC006536.318
M457509	7.608	3.212	-2.369	0.222	1	27.3.3_RNA.regulation of transcription.AP2/EREBP, APETALA2/Ethylene-responsive element binding protein family_ very weakly similar to (85.9) AT1G50640 | Symbols: ERF3, ATERF3 | ERF3 (ETHYLENE RESPONSIVE ELEMENT BINDING FACTOR 3); DNA binding / protein binding / transcription factor/ transcription repressor | chr1:18757602-18758279 REVERSEvery weakly similar to (87.0) ERF3_TOBAC Ethylene-responsiv…	chr10_19645519_19646067+_MDC006536.318
M281965	5.916	6.625	1.12	0.732	1	27.3.32_RNA.regulation of transcription.WRKY domain transcription factor family_ moderately similar to ( 317) AT2G30590 | Symbols: WRKY21 | WRKY21; calmodulin binding / transcription factor | chr2:13033891-13035303 FORWARDmoderately similar to ( 249) loc_os03g53050 12003.m101491 protein WRKY transcription factor 21, putative, expressed no original description	chr10_19648159_19651418-_MDC006536.318
M281966	20.093	15.57	-1.291	0.605	1	29.3.4.1_protein.targeting.secretory pathway.ER_ weakly similar to ( 193) AT3G49100 | Symbols: | signal recognition particle 9 kDa protein, putative / SRP9, putative | chr3:18196944-18198298 FORWARDweakly similar to ( 176) SRP09_MAIZE Signal recognition particle 9 kDa protein (SRP9) - Zea mays (Maize)weakly similar to ( 167) loc_os06g14550 12006.m06170 protein signal recognition particle 9 kDa pr…	chr10_19658979_19660866-_MDC006536.318
M457514	3.686	4.025	1.092	0.815	1	30.5_signalling.G-proteins_ weakly similar to ( 122) AT1G08770 | Symbols: PRA1.E | PRA1.E (PRENYLATED RAB ACCEPTOR 1.E) | chr1:2808933-2809562 FORWARDweakly similar to ( 109) loc_os01g10010 12001.m07624 protein prenylated rab acceptor family protein, putative, expressed no original description	chr10_19665494_19666084+_MDC006536.318
M773502	7.409	6.059	-1.223	0.826	1	34.14_transport.unspecified cations_ moderately similar to ( 474) AT5G64560 | Symbols: | magnesium transporter CorA-like family protein (MRS2-2) | chr5:25807163-25809395 REVERSEmoderately similar to ( 472) loc_os03g53110 12003.m10285 protein metal ion transporter, putative, expressed no original description	chr10_19673125_19675844-_MDC006536.318
M281970	6.779	6.599	-1.027	0.921	1	26.2_misc.UDP glucosyl and glucoronyl transferases_ highly similar to ( 646) AT1G06780 | Symbols: GAUT6 | GAUT6 (Galacturonosyltransferase 6); polygalacturonate 4-alpha-galacturonosyltransferase/ transferase, transferring glycosyl groups | chr1:2083689-2086853 FORWARDhighly similar to ( 534) loc_os11g37980 12011.m07645 protein transferase, transferring glycosyl groups, putative, expressed MSP1_C …	chr10_19684661_19688016+_MDC006536.318
M281971	138.154	123.234	-1.121	0.789	1	1.1.1.2_PS.lightreaction.photosystem II.PSII polypeptide subunits_ very weakly similar to (94.7) AT2G30570 | Symbols: PSBW | PSBW (PHOTOSYSTEM II REACTION CENTER W) | chr2:13019326-13020053 REVERSEweakly similar to ( 106) PSBW_SPIOL Photosystem II reaction center W protein, chloroplast precursor (PSII 6.1 kDa protein) - Spinacia oleracea (Spinach)very weakly similar to (76.6) loc_os05g43310 12005…	chr10_19688882_19689753+_MDC006536.318		M178233
G100867	1.572	1.35	-1.165	0.952	1	11.1.8_lipid metabolism.FA synthesis and FA elongation.acyl coa ligase_(loc_os04g57850.1 : 199.0) no description available & (at5g16340 : 196.0) AMP-dependent synthetase and ligase family protein; FUNCTIONS IN: catalytic activity; INVOLVED IN: metabolic process; CONTAINS InterPro DOMAIN/s: AMP-binding, conserved site (InterPro:IPR020845), AMP-dependent synthetase/ligase (InterPro:IPR000873); BEST…	chr10_19693186..19697871_MDC002395.427		G102599, G102600, M777793
M198332	5.318	3.971	-1.339	0.749	1	11.9.2.1_lipid metabolism.lipid degradation.lipases.triacylglycerol lipase_ highly similar to ( 545) AT2G30550 | Symbols: | lipase class 3 family protein | chr2:13014884-13017005 FORWARDmoderately similar to ( 482) loc_os05g32380 12005.m07471 protein triacylglycerol lipase, putative, expressed no original description	chr10_19736058_19737365+_MDC015114.265
G102555	144.805	193.046	1.333	0.0008121	0.07	27.3.40_RNA.regulation of transcription.Aux/IAA family_(at3g23050 : 114.0) Transcription regulator acting as repressor of auxin-inducible gene expression. Plays role in the control of gravitropic growth and development in light-grown seedlings. Auxin induces the degradation of the protein in a dosage-dependent manner in a process mediated by AtRac1. Auxin induced the relocalization of the protein…	chr10_19740828..19807025_MDC007223.300
G202648	11.812	16.965	1.436	0.242	1	35.2_not assigned.unknown_(gnl|cdd|36433 : 50.0) no description available & (reliability: 100.0) & (original description: no original description)	chr10_19740828..19807025_MDC007223.300
G102556	1.091	1.63	1.493	0.697	1	35.2_not assigned.unknown_(gnl|cdd|38301 : 62.3) no description available & (gnl|cdd|33678 : 58.1) no description available & (reliability: 100.0) & (original description: no original description)	chr10_19740828..19807025_MDC007223.300
M278996	2.083	2.03	-1.026	0.955	1	27.3.52_RNA.regulation of transcription.Global transcription factor group_ moderately similar to ( 447) AT3G54610 | Symbols: HAT1, GCN5, HAG1, HAC3, HAG01, BGT | GCN5; DNA binding / H3 histone acetyltransferase/ histone acetyltransferase | chr3:20213593-20217375 FORWARDmoderately similar to ( 434) loc_os10g28040 12010.m05687 protein general control of amino acid synthesis protein 5-like 2, putati…	chr10_19742256_19745022+_MDC007223.300
M176747	7.744	7.225	-1.072	0.982	1	13.1.6.5.5_amino acid metabolism.synthesis.aromatic aa.tryptophan.tryptophan synthase_ moderately similar to ( 421) AT3G54640 | Symbols: TSA1, TRP3 | TSA1 (TRYPTOPHAN SYNTHASE ALPHA CHAIN); tryptophan synthase | chr3:20223331-20225303 REVERSEmoderately similar to ( 316) TRPA_MAIZE Indole-3-glycerol phosphate lyase, chloroplast precursor (EC 4.1.2.8) (Indole synthase) (Tryptophan synthase alpha ch…	chr10_19745441_19751773-_MDC007223.300
M176749	8.017	7.893	-1.016	0.896	1	27.3.6_RNA.regulation of transcription.bHLH,Basic Helix-Loop-Helix family_ moderately similar to ( 304) AT4G02590 | Symbols: UNE12 | UNE12 (unfertilized embryo sac 12); DNA binding / transcription factor | chr4:1137968-1140117 REVERSEweakly similar to ( 196) loc_os03g58330 12003.m10743 protein BHLH transcription factor, putative, expressed no original description	chr10_19759426_19763255+_MDC007223.300
M874828	4.646	3.182	-1.46	0.68	1	35.2_not assigned.unknown_ weakly similar to ( 111) AT1G47720 | Symbols: OSB1 | OSB1 (Organellar Single-stranded); single-stranded DNA binding | chr1:17561514-17562859 REVERSEmoderately similar to ( 229) loc_os03g43420 12003.m09388 protein single-strand binding protein, expressed no original description	chr10_19770508_19772849+_MDC007223.300
M176753	18.339	25.049	1.366	0.202	1	27.3.40_RNA.regulation of transcription.Aux/IAA family_ weakly similar to ( 198) AT5G43700 | Symbols: ATAUX2-11, IAA4 | ATAUX2-11 (AUXIN INDUCIBLE 2-11); DNA binding / transcription factor | chr5:17550465-17551206 FORWARDmoderately similar to ( 218) AX22D_PHAAU Auxin-induced protein 22D (Indole-3-acetic acid-induced protein ARG13) - Phaseolus aureus (Mung bean) (Vigna radiata)weakly similar to ( …	chr10_19773424_19774161-_MDC007223.300
M176755	2.945	4.666	1.584	0.466	1	29.5.11.4.3.2_protein.degradation.ubiquitin.E3.SCF.FBOX_ highly similar to ( 552) AT3G54650 | Symbols: FBL17 | FBL17; ubiquitin-protein ligase | chr3:20226004-20228882 REVERSEmoderately similar to ( 468) loc_os03g43390 12003.m09385 protein Leucine Rich Repeat family protein, expressed no original description	chr10_19792587_19796137-_MDC007223.300
M690396	5.042	4.166	-1.21	0.868	1	34.3_transport.amino acids_ highly similar to ( 679) AT1G17120 | Symbols: CAT8 | CAT8 (CATIONIC AMINO ACID TRANSPORTER 8); basic amino acid transmembrane transporter/ cationic amino acid transmembrane transporter | chr1:5851964-5853736 FORWARDhighly similar to ( 508) loc_os01g11160 12001.m07736 protein cationic amino acid transporter 4, putative, expressed PRK08026 no original description	chr10_19820354_19822125-_MDC022643.620
M311570	2.626	3.771	1.436	0.582	1	29.5.11.5_protein.degradation.ubiquitin.ubiquitin protease_ highly similar to ( 707) AT1G17110 | Symbols: UBP15 | UBP15 (UBIQUITIN-SPECIFIC PROTEASE 15); ubiquitin-specific protease | chr1:5845816-5849889 REVERSEhighly similar to ( 651) loc_os02g14730 12002.m06717 protein UBP15, putative, expressed no original description	chr10_19837422_19844397+_MDC022643.620
M690401	25.774	33.78	1.311	0.18	1	29.5.11.3_protein.degradation.ubiquitin.E2_ moderately similar to ( 266) AT1G17100 | Symbols: | SOUL heme-binding family protein | chr1:5844766-5845539 FORWARDvery weakly similar to (55.5) UBC2_MEDSA Ubiquitin-conjugating enzyme E2-17 kDa (EC 6.3.2.19) (Ubiquitin-protein ligase) (Ubiquitin carrier protein) - Medicago sativa (Alfalfa)moderately similar to ( 257) loc_os01g11230 12001.m150508 protei…	chr10_19845042_19848430-_MDC022643.620
M220094	8.72	7.154	-1.219	0.816	1	27.3.54_RNA.regulation of transcription.Histone acetyltransferases_ weakly similar to ( 177) AT3G54610 | Symbols: HAT1, GCN5, HAG1, HAC3, HAG01, BGT | GCN5; DNA binding / H3 histone acetyltransferase/ histone acetyltransferase | chr3:20213593-20217375 FORWARDweakly similar to ( 142) loc_os10g28040 12010.m05687 protein general control of amino acid synthesis protein 5-like 2, putative, expressed n…	chr10_19859062_19860164+_MDC022643.620
M137705	31.706	31.543	-1.005	0.763	1	17.5.1_hormone metabolism.ethylene.synthesis-degradation_ moderately similar to ( 381) AT1G78440 | Symbols: ATGA2OX1 | ATGA2OX1 (gibberellin 2-oxidase 1); gibberellin 2-beta-dioxygenase | chr1:29511772-29512990 REVERSEmoderately similar to ( 469) G2OX1_PEA Gibberellin 2-beta-dioxygenase 1 (EC 1.14.11.13) (Gibberellin 2-beta-hydroxylase 1) (Gibberellin 2-oxidase 1) (GA 2-oxidase 1) (Protein SLENDE…	chr10_19867370_19869026+_MDC005122.196
M813805	2.911	7.316	2.514	0.139	1	17.1.1.1.10_hormone metabolism.abscisic acid.synthesis-degradation.synthesis.9-cis-epoxycarotenoid dioxygenase_ highly similar to ( 843) AT3G14440 | Symbols: NCED3, ATNCED3, STO1, SIS7 | NCED3 (NINE-CIS-EPOXYCAROTENOID DIOXYGENASE 3); 9-cis-epoxycarotenoid dioxygenase | chr3:4831678-4833477 REVERSEhighly similar to ( 735) loc_os03g44380 12003.m09477 protein 9-cis-epoxycarotenoid dioxygenase 2, pu…	chr10_19947749_19949596-_MDC001300.216
M155814	2.635	2.34	-1.126	0.966	1	27.4_RNA.RNA binding_ moderately similar to ( 332) AT3G14450 | Symbols: CID9 | CID9 (CTC-Interacting Domain 9); RNA binding / protein binding | chr3:4849788-4851601 FORWARDmoderately similar to ( 308) loc_os01g11120 12001.m07732 protein CID11, putative, expressed no original description	chr10_20072956_20078169-_MDC006057.416
M368715	7.006	8.879	1.267	0.53	1	35.2_not assigned.unknown_ no original description	chr10_20078371_20078518-_MDC006057.416
M630439	1.229	1.689	1.374	0.737	1	35.1_not assigned.no ontology_ moderately similar to ( 223) AT1G18720 | Symbols: | unknown protein | chr1:6458020-6459658 REVERSEweakly similar to ( 194) loc_os02g36870 12002.m33734 protein YGL010w-like protein, putative, expressed no original description	chr10_20085975_20086550+_MDC006057.416
M182585	4.325	7.738	1.789	0.267	1	35.2_not assigned.unknown_ very weakly similar to (52.4) AT1G17147 | Symbols: | FUNCTIONS IN: molecular_function unknown; INVOLVED IN: biological_process unknown; LOCATED IN: cellular_component unknown; CONTAINS InterPro DOMAIN/s: VQ (InterPro:IPR008889); BEST Arabidopsis thaliana protein match is: VQ motif-containing protein (TAIR:AT1G78410.1); Has 18 Blast hits to 18 proteins in 5 species: Arch…	chr10_20105643_20105960+_MDC007649.204
M182587	9.276	8.773	-1.057	0.957	1	35.2_not assigned.unknown_ moderately similar to ( 295) AT1G78420 | Symbols: | protein binding / zinc ion binding | chr1:29505278-29507272 FORWARDmoderately similar to ( 251) loc_os06g06120 12006.m71416 protein expressed protein no original description	chr10_20119818_20123493+_MDC007649.204
M775229	16.336	16.63	1.018	0.777	1	35.1_not assigned.no ontology_ weakly similar to ( 173) AT1G17140 | Symbols: | tropomyosin-related | chr1:5856740-5857861 REVERSEvery weakly similar to (62.4) loc_os01g55280 12001.m11687 protein expressed protein no original description	chr10_20132854_20133939+_MDC007649.204
G100283	34.982	32.834	-1.065	0.942	1	31.3_cell.cycle_(at1g17130 : 134.0) Family of unknown function (DUF572) ; FUNCTIONS IN: molecular_function unknown; INVOLVED IN: biological_process unknown; LOCATED IN: cellular_component unknown; EXPRESSED IN: 24 plant structures; EXPRESSED DURING: 15 growth stages; CONTAINS InterPro DOMAIN/s: Protein of unknown function DUF572 (InterPro:IPR007590); BEST Arabidopsis thaliana protein match is: Fa…	chr10_20141428..20216635_MDC000810.342
M265644	0.959	1.348	1.405	0.753	1	17.5.1_hormone metabolism.ethylene.synthesis-degradation_ moderately similar to ( 299) AT1G52800 | Symbols: | oxidoreductase, 2OG-Fe(II) oxygenase family protein | chr1:19664044-19665362 FORWARDvery weakly similar to (67.0) FLS_MALDO Flavonol synthase/flavanone 3-hydroxylase (EC 1.14.11.23) (EC 1.14.11.9) (FLS) - Malus domestica (Apple) (Malus sylvestris)weakly similar to ( 186) loc_os08g32170 12…	chr10_20168095_20169338+_MDC000810.342
M159170	4.822	4.233	-1.139	0.941	1	35.1_not assigned.no ontology_ highly similar to ( 598) AT1G16570 | Symbols: | glycosyl transferase family 1 protein | chr1:5670763-5673423 REVERSEhighly similar to ( 571) loc_os03g08300 12003.m101214 protein beta-1,4-mannosyltransferase, putative, expressed no original description	chr10_20174592_20184012-_MDC000810.342
M265647	2.44	1.432	-1.703	0.663	1	34.99_transport.misc_ moderately similar to ( 465) AT1G19800 | Symbols: TGD1 | TGD1 (TRIGALACTOSYLDIACYLGLYCEROL 1); lipid transporter | chr1:6846812-6847954 FORWARDmoderately similar to ( 390) loc_os04g46700 12004.m35587 protein expressed protein no original description	chr10_20184682_20185836+_MDC000810.342
M346552	2.336	1.018	-2.296	0.512	1	35.2_not assigned.unknown_ no original description	chr10_20185945_20186125+_MDC000810.342
M706975	35.229	30.872	-1.141	0.836	1	1.2.2_PS.photorespiration.glycolate oxydase_ highly similar to ( 612) AT3G14420 | Symbols: | (S)-2-hydroxy-acid oxidase, peroxisomal, putative / glycolate oxidase, putative / short chain alpha-hydroxy acid oxidase, putative | chr3:4821899-4823899 FORWARDhighly similar to ( 621) GOX_SPIOL Peroxisomal (S)-2-hydroxy-acid oxidase (EC 1.1.3.15) (Glycolate oxidase) (GOX) (Short chain alpha-hydroxy acid…	chr10_20186764_20189893-_MDC000810.342
M159173	3.676	3.893	1.059	0.849	1	34.8_transport.metabolite transporters at the envelope membrane_ highly similar to ( 542) AT3G14400 | Symbols: UBP25 | UBP25 (UBIQUITIN-SPECIFIC PROTEASE 25); ubiquitin thiolesterase/ ubiquitin-specific protease | chr3:4811953-4815210 REVERSEvery weakly similar to (54.7) TPT_MAIZE Triose phosphate/phosphate translocator, chloroplast precursor (cTPT) - Zea mays (Maize)moderately similar to ( 413) …	chr10_20194584_20206631+_MDC000810.342
M706980	11.53	8.508	-1.355	0.62	1	29.5.11.4.2_protein.degradation.ubiquitin.E3.RING_ weakly similar to ( 169) AT1G03330 | Symbols: | small nuclear ribonucleoprotein D, putative / snRNP core SM-like protein, putative / U6 snRNA-associated Sm-like protein, putative | chr1:818161-819297 REVERSEweakly similar to ( 169) loc_os08g05850 12008.m04726 protein snRNP core Sm protein Sm-X5-like protein, putative, expressed no original descri…	chr10_20209487_20213431+_MDC000810.342
M122993	79.315	51.455	-1.541	0.047	1	26.9_misc.glutathione S transferases_ moderately similar to ( 326) AT1G78380 | Symbols: ATGSTU19, GST8 | ATGSTU19 (GLUTATHIONE S-TRANSFERASE TAU 19); glutathione binding / glutathione transferase | chr1:29486659-29487819 REVERSEmoderately similar to ( 358) GSTX4_TOBAC Probable glutathione S-transferase (EC 2.5.1.18) (Auxin-induced protein PCNT107) - Nicotiana tabacum (Common tobacco)moderately si…	chr10_20231900_20232980+_MDC006682.169
G108055	8.936	15.977	1.788	0.111	1	26.9_misc.glutathione S transferases_(at1g17170 : 173.0) Encodes glutathione transferase belonging to the tau class of GSTs. Naming convention according to Wagner et al. (2002).; glutathione S-transferase TAU 24 (GSTU24); FUNCTIONS IN: glutathione transferase activity, glutathione binding; INVOLVED IN: response to cyclopentenone, toxin catabolic process; LOCATED IN: cytoplasm; EXPRESSED IN: 15 pl…	chr10_20266825..20284173_MDC035317.11
G108054	4.64	1.65	-2.812	0.266	1	35.2_not assigned.unknown_ no hits & (original description: no original description)	chr10_20266825..20284173_MDC035317.11
M178233	16.071	37.005	2.303	0.001826	0.138	26.9_misc.glutathione S transferases_ weakly similar to ( 159) AT1G78380 | Symbols: ATGSTU19, GST8 | ATGSTU19 (GLUTATHIONE S-TRANSFERASE TAU 19); glutathione binding / glutathione transferase | chr1:29486659-29487819 REVERSEweakly similar to ( 170) GSTXC_TOBAC Probable glutathione S-transferase parC (EC 2.5.1.18) (Auxin-regulated protein parC) - Nicotiana tabacum (Common tobacco)weakly similar to…	chr10_20273431_20274212+_MDC006660.401
M315842	1.851	1.706	-1.085	0.999	1	31.1_cell.organisation_ moderately similar to ( 247) AT5G40160 | Symbols: EMB506 | EMB506 (embryo defective 506); protein binding | chr5:16062726-16064301 REVERSEvery weakly similar to (61.6) AKT1_ORYSA Potassium channel AKT1 (OsAKT1) - Oryza sativa (Rice)moderately similar to ( 231) loc_os06g13000 12006.m06016 protein ankyrin repeat protein, chloroplast precursor, putative, expressed PRK08026 no…	chr10_20287922_20293993-_MDC019476.144
M315843	4.117	4.866	1.182	0.711	1	35.1.5_not assigned.no ontology.pentatricopeptide (PPR) repeat-containing protein_ highly similar to ( 698) AT1G77360 | Symbols: | pentatricopeptide (PPR) repeat-containing protein | chr1:29071983-29073428 REVERSEweakly similar to ( 150) RF1_ORYSA Rf1 protein, mitochondrial precursor (PPR protein) (Fertility restorer) (Restorer for CMS) - Oryza sativa (Rice)highly similar to ( 636) loc_os03g55340…	chr10_20296004_20297449-_MDC019476.144
G100730	2.535	4.841	1.91	0.344	1	31.1_cell.organisation_(at1g72250 : 166.0) Di-glucose binding protein with Kinesin motor domain; FUNCTIONS IN: microtubule motor activity, ATP binding; INVOLVED IN: microtubule-based movement; EXPRESSED IN: 18 plant structures; EXPRESSED DURING: 7 growth stages; CONTAINS InterPro DOMAIN/s: Kinesin, motor region, conserved site (InterPro:IPR019821), Malectin/receptor-like protein kinase (InterPro:…	chr10_20321832..20387716_MDC002048.388
M800338	8.606	12.786	1.486	0.279	1	29.2.3_protein.synthesis.initiation_ nearly identical (1023) AT1G17220 | Symbols: FUG1 | FUG1 (fu-gaeri1); translation initiation factor | chr1:5885383-5890165 FORWARDnearly identical (1051) IF2C_PHAVU Translation initiation factor IF-2, chloroplast precursor (PvIF2cp) - Phaseolus vulgaris (Kidney bean) (French bean)highly similar to ( 665) loc_os05g49970 12005.m27641 protein translation initiati…	chr10_20337867_20343528-_MDC002048.388
M156337	4.068	4.13	1.015	0.891	1	27.3.23_RNA.regulation of transcription.HSF,Heat-shock transcription factor family_ moderately similar to ( 375) AT5G16820 | Symbols: HSF3, HSFA1B, ATHSFA1B | HSF3 (HEAT SHOCK FACTOR 3); DNA binding / transcription factor | chr5:5530446-5532497 FORWARDmoderately similar to ( 407) loc_os03g63750 12003.m11243 protein heat shock factor protein HSF8, putative, expressed no original description	chr10_20354229_20357349+_MDC002048.388
M800344	3.522	2.444	-1.441	0.731	1	35.1_not assigned.no ontology_ moderately similar to ( 395) AT5G64150 | Symbols: | methylase family protein | chr5:25668997-25670731 REVERSEmoderately similar to ( 299) loc_os12g41830 12012.m07964 protein protein hemK, putative, expressed no original description	chr10_20359082_20360626+_MDC002048.388
M156339	5.109	4.857	-1.052	0.962	1	20.2.1_stress.abiotic.heat_ highly similar to ( 617) AT1G16680 | Symbols: | DNAJ heat shock N-terminal domain-containing protein / S-locus protein, putative | chr1:5702813-5705537 FORWARDvery weakly similar to (53.5) DNJH_CUCSA DnaJ protein homolog (DNAJ-1) - Cucumis sativus (Cucumber)highly similar to ( 571) loc_os12g41820 12012.m07963 protein S-locus protein 5, putative, expressed no original d…	chr10_20361387_20366629-_MDC002048.388
M263529	0.309	2.274	7.368	0.212	1	29.4.1.57_protein.postranslational modification.kinase.receptor like cytoplasmatic kinase VII_ moderately similar to ( 487) AT1G16670 | Symbols: | protein kinase family protein | chr1:5697846-5699492 FORWARDmoderately similar to ( 206) NORK_PEA Nodulation receptor kinase precursor (EC 2.7.11.1) - Pisum sativum (Garden pea)moderately similar to ( 444) loc_os02g06930 12002.m100111 protein serine/th…	chr10_20370845_20373340-_MDC002048.388
M263530	2.358	1.326	-1.778	0.642	1	35.2_not assigned.unknown_ weakly similar to ( 126) AT1G56000 | Symbols: | amine oxidase-related | chr1:20944149-20946101 FORWARDweakly similar to ( 102) loc_os03g57070 12003.m35585 protein deoxyribodipyrimidine photolyase, putative, expressed no original description	chr10_20375599_20378867+_MDC002048.388
M800352	218.833	233.802	1.068	0.118	1	1.1.1.2_PS.lightreaction.photosystem II.PSII polypeptide subunits_ weakly similar to ( 161) AT1G79040 | Symbols: PSBR | PSBR (photosystem II subunit R) | chr1:29736085-29736781 FORWARDweakly similar to ( 172) PSBR_SPIOL Photosystem II 10 kDa polypeptide, chloroplast precursor - Spinacia oleracea (Spinach)weakly similar to ( 128) loc_os08g10020 12008.m26609 protein photosystem II 10 kDa polypeptid…	chr10_20385291_20386758+_MDC002048.388
G104393	51.418	61.905	1.204	0.158	1	35.1_not assigned.no ontology_(loc_os06g13540.1 : 95.1) no description available & (at5g48050 : 74.7) CONTAINS InterPro DOMAIN/s: Retrotransposon gag protein (InterPro:IPR005162); BEST Arabidopsis thaliana protein match is: unknown protein (TAIR:AT1G34070.1); Has 1807 Blast hits to 1807 proteins in 277 species: Archae - 0; Bacteria - 0; Metazoa - 736; Fungi - 347; Plants - 385; Viruses - 0; Other…	chr10_20387577..20395864_MDC012065.78
M620797	6.538	2.766	-2.364	0.258	1	35.2_not assigned.unknown_ moderately similar to ( 219) AT1G79060 | Symbols: | unknown protein | chr1:29741873-29743063 FORWARDweakly similar to ( 168) loc_os06g46250 12006.m09151 protein expressed protein no original description	chr10_20409517_20410788+_MDC012167.247
M202208	70.867	39.895	-1.776	0.011	0.572	35.2_not assigned.unknown_ no original description	chr10_20429861_20431159+_MDC012167.247
M298185	1.835	2.213	1.206	0.788	1	35.1.5_not assigned.no ontology.pentatricopeptide (PPR) repeat-containing protein_ highly similar to ( 745) AT1G79080 | Symbols: | pentatricopeptide (PPR) repeat-containing protein | chr1:29747102-29748832 REVERSEmoderately similar to ( 229) RF1_ORYSA Rf1 protein, mitochondrial precursor (PPR protein) (Fertility restorer) (Restorer for CMS) - Oryza sativa (Rice)moderately similar to ( 331) loc_os…	chr10_20432650_20436635-_MDC012167.247
M494775	0.586	1.016	1.734	0.699	1	35.1.5_not assigned.no ontology.pentatricopeptide (PPR) repeat-containing protein_ highly similar to ( 526) AT3G23330 | Symbols: | pentatricopeptide (PPR) repeat-containing protein | chr3:8347200-8349347 FORWARDweakly similar to ( 117) RF1_ORYSA Rf1 protein, mitochondrial precursor (PPR protein) (Fertility restorer) (Restorer for CMS) - Oryza sativa (Rice)moderately similar to ( 499) loc_os04g394…	chr10_20443642_20445702-_MDC001715.361
M847059	1.107	2.604	2.352	0.4	1	35.2_not assigned.unknown_ very weakly similar to ( 100) AT1G03290 | Symbols: | unknown protein | chr1:807970-810680 FORWARDvery weakly similar to (79.3) loc_os10g16440 12010.m65473 protein CUE domain containing protein, expressed no original description	chr10_20460917_20461601-_MDC001715.361
M325803	7.151	5.937	-1.205	0.85	1	35.2_not assigned.unknown_ no original description	chr10_20469663_20470691+_MDC001715.361
M253113	3.992	3.654	-1.093	0.992	1	16.2_secondary metabolism.phenylpropanoids_ moderately similar to ( 312) AT3G26040 | Symbols: | transferase family protein | chr3:9519741-9521069 FORWARDvery weakly similar to (95.9) HCBT1_DIACA Anthranilate N-benzoyltransferase protein 1 (EC 2.3.1.144) (Anthranilate N-hydroxycinnamoyl/benzoyltransferase 1) - Dianthus caryophyllus (Carnation) (Clove pink)very weakly similar to (99.4) loc_os02g398…	chr10_20555334_20556659+_MDC017711.154
M898910	0.645	1.308	2.029	0.6	1	29.6_protein.folding_ weakly similar to ( 142) AT5G26360 | Symbols: | chaperonin, putative | chr5:9255561-9258891 REVERSEvery weakly similar to (61.6) TCPE1_AVESA T-complex protein 1 subunit epsilon (TCP-1-epsilon) (CCT-epsilon) (TCP-K19) - Avena sativa (Oat)weakly similar to ( 139) loc_os06g34690 12006.m08006 protein T-complex protein 1 subunit gamma, putative, expressed no original description	chr10_20719230_20720719+_MDC015751.66
M248862	0.48	1.019	2.123	0.629	1	29.6_protein.folding_ weakly similar to ( 167) AT5G26360 | Symbols: | chaperonin, putative | chr5:9255561-9258891 REVERSEvery weakly similar to (59.3) TCPE2_AVESA T-complex protein 1 subunit epsilon (TCP-1-epsilon) (CCT-epsilon) (TCP-K36) - Avena sativa (Oat)weakly similar to ( 168) loc_os06g34690 12006.m08006 protein T-complex protein 1 subunit gamma, putative, expressed no original description	chr10_20723526_20725211+_MDC007236.82
M849339	14.166	10.648	-1.33	0.612	1	35.2_not assigned.unknown_ moderately similar to ( 253) AT3G12930 | Symbols: | INVOLVED IN: biological_process unknown; LOCATED IN: chloroplast; EXPRESSED IN: 21 plant structures; EXPRESSED DURING: 13 growth stages; CONTAINS InterPro DOMAIN/s: Iojap-related protein (InterPro:IPR004394); Has 2517 Blast hits to 2517 proteins in 833 species: Archae - 0; Bacteria - 1551; Metazoa - 22; Fungi - 0; Plan…	chr10_20753769_20755539-_MDC009941.128
M286005	2.203	3.438	1.561	0.542	1	27.4_RNA.RNA binding_ weakly similar to ( 185) AT1G16610 | Symbols: SR45 | SR45; RNA binding / protein binding | chr1:5675925-5678686 REVERSEweakly similar to ( 152) loc_os01g72890 12001.m43531 protein serine/arginine repetitive matrix protein 1, putative, expressed no original description	chr10_20755885_20761966-_MDC009941.128
M286006	3.175	3.754	1.182	0.745	1	29.5.11.4.3.2_protein.degradation.ubiquitin.E3.SCF.FBOX_ highly similar to ( 754) AT5G45030 | Symbols: | catalytic | chr5:18172981-18175238 FORWARDhighly similar to ( 768) loc_os08g31470 12008.m26683 protein expressed protein no original description	chr10_20768546_20778137-_MDC009941.128
M186167	5.6	3.894	-1.438	0.666	1	17.2.3_hormone metabolism.auxin.induced-regulated-responsive-activated_ very weakly similar to (74.7) AT1G17345 | Symbols: | auxin-responsive protein-related | chr1:5940525-5940920 FORWARDvery weakly similar to (70.1) loc_os12g41600 12012.m26969 protein OsSAUR57 - Auxin-responsive SAUR gene family member, expressed no original description	chr10_20781004_20781408-_MDC009941.128
M186168	5.098	6.03	1.183	0.68	1	30.5_signalling.G-proteins_ highly similar to ( 583) AT1G56050 | Symbols: | GTP-binding protein-related | chr1:20963793-20966181 FORWARDhighly similar to ( 575) loc_os03g56840 12003.m101523 protein GTP binding protein, putative, expressed no original description	chr10_20784160_20789680-_MDC009941.128
M352775	1.201	2.691	2.24	0.411	1	35.2_not assigned.unknown_ no original description	chr10_20791203_20791302+_MDC009941.128
M186169	1.507	1.764	1.17	0.83	1	35.2_not assigned.unknown_ highly similar to ( 682) AT1G79090 | Symbols: | unknown protein | chr1:29749551-29752945 REVERSEhighly similar to ( 629) loc_os01g56300 12001.m11786 protein expressed protein no original description	chr10_20791623_20797242+_MDC009941.128
M186170	3.684	1.846	-1.995	0.487	1	26.2_misc.UDP glucosyl and glucoronyl transferases_ moderately similar to ( 479) AT2G22900 | Symbols: | galactosyl transferase GMA12/MNN10 family protein | chr2:9744359-9746193 REVERSEmoderately similar to ( 401) loc_os02g49140 12002.m09948 protein glycosyltransferase 6, putative, expressed MSP1_C no original description	chr10_20802073_20804577+_MDC009941.128
M670888	30.916	50.604	1.637	0.012	0.602	29.6_protein.folding_ highly similar to ( 677) AT5G26360 | Symbols: | chaperonin, putative | chr5:9255561-9258891 REVERSEweakly similar to ( 169) TCPE2_AVESA T-complex protein 1 subunit epsilon (TCP-1-epsilon) (CCT-epsilon) (TCP-K36) - Avena sativa (Oat)highly similar to ( 660) loc_os06g34690 12006.m08006 protein T-complex protein 1 subunit gamma, putative, expressed no original description	chr10_20811792_20813898-_MDC009941.128
G102599	50.875	81.136	1.595	0.002147	0.158	29.2.4_protein.synthesis.elongation_(at1g56070 : 478.0) encodes a translation elongation factor 2-like protein that is involved in cold-induced translation. Mutations in this gene specifically blocks low temperature-induced transcription of cold-responsive genes but induces the expression of CBF genes and mutants carrying the recessive mutations fail to acclimate to cold and is freezing sensitive…	chr10_20832703..20870819_MDC007289.107
G102600	102.615	92.975	-1.104	0.903	1	29.2.4_protein.synthesis.elongation_(loc_os02g32030.1 : 412.0) no description available & (at1g56070 : 407.0) encodes a translation elongation factor 2-like protein that is involved in cold-induced translation. Mutations in this gene specifically blocks low temperature-induced transcription of cold-responsive genes but induces the expression of CBF genes and mutants carrying the recessive mutatio…	chr10_20832703..20870819_MDC007289.107
M777793	22.245	28.053	1.261	0.271	1	29.2.4_protein.synthesis.elongation_ nearly identical (1573) AT1G56070 | Symbols: LOS1 | LOS1; copper ion binding / translation elongation factor/ translation factor, nucleic acid binding | chr1:20968245-20971077 REVERSEnearly identical (1553) EF2_BETVU Elongation factor 2 (EF-2) - Beta vulgaris (Sugar beet)nearly identical (1560) loc_os02g32030 12002.m08296 protein elongation factor 2, putative,…	chr10_20845708_20848598+_MDC007289.107
M280485	2.62	2.734	1.044	0.886	1	35.2_not assigned.unknown_ highly similar to ( 543) AT1G79120 | Symbols: | ubiquitin thiolesterase | chr1:29767314-29768555 REVERSEmoderately similar to ( 459) loc_os03g46460 12003.m09666 protein expressed protein no original description	chr10_20849807_20853791+_MDC007289.107
M482030	21.488	32.137	1.496	0.083	1	29.2.4_protein.synthesis.elongation_ nearly identical (1566) AT1G56070 | Symbols: LOS1 | LOS1; copper ion binding / translation elongation factor/ translation factor, nucleic acid binding | chr1:20968245-20971077 REVERSEnearly identical (1543) EF2_BETVU Elongation factor 2 (EF-2) - Beta vulgaris (Sugar beet)nearly identical (1550) loc_os02g32030 12002.m08296 protein elongation factor 2, putative,…	chr10_20861414_20866076+_MDC017193.36
M518381	1.938	0.827	-2.344	0.542	1	35.2_not assigned.unknown_ moderately similar to ( 410) AT1G75110 | Symbols: RRA2 | RRA2 (REDUCED RESIDUAL ARABINOSE 2) | chr1:28194348-28195885 REVERSEmoderately similar to ( 413) loc_os07g39840 12007.m08226 protein expressed protein no original description	chr10_20959277_20963101+_MDC000907.303
G102359	9.655	9.722	1.007	0.846	1	26.1_misc.misc2_(loc_os10g35520.1 : 124.0) no description available & (at3g51000 : 56.6) alpha/beta-Hydrolases superfamily protein; FUNCTIONS IN: epoxide hydrolase activity, catalytic activity; EXPRESSED IN: 22 plant structures; EXPRESSED DURING: 13 growth stages; CONTAINS InterPro DOMAIN/s: Epoxide hydrolase-like (InterPro:IPR000639), Alpha/beta hydrolase fold-1 (InterPro:IPR000073); BEST Arabid…	chr10_20960022..20964457_MDC006603.356
G100097	1.277	0.534	-2.392	0.613	1	35.2_not assigned.unknown_ no hits & (original description: no original description)	chr10_20960325..20967346_MDC000277.379
M307743	5.087	3.797	-1.34	0.754	1	35.2_not assigned.unknown_ moderately similar to ( 343) AT1G47740 | Symbols: | unknown protein | chr1:17567903-17569035 FORWARDmoderately similar to ( 316) loc_os03g10200 12003.m35075 protein expressed protein no original description	chr10_20979661_20982635+_MDC018968.232
M202103	5.736	5.165	-1.111	0.969	1	29.7_protein.glycosylation_ highly similar to ( 553) AT5G66680 | Symbols: DGL1 | DGL1; dolichyl-diphosphooligosaccharide-protein glycotransferase | chr5:26617840-26620581 REVERSEhighly similar to ( 550) loc_os07g10830 12007.m05538 protein dolichyl-diphosphooligosaccharide--protein glycosyltransferase 48 kDasubunit precursor, putative, expressed no original description	chr10_20997854_21003799+_MDC013530.431
M163405	0.965	1.522	1.578	0.679	1	35.2_not assigned.unknown_ very weakly similar to (98.6) AT3G12890 | Symbols: ASML2 | ASML2 (ACTIVATOR OF SPOMIN::LUC2); transcription activator | chr3:4099223-4100277 FORWARDvery weakly similar to (70.1) loc_os12g16160 12012.m05574 protein zinc finger protein CONSTANS-LIKE 4, putative no original description	chr10_21032335_21034483+_MDC001000.114
M268890	1.081	0.85	-1.272	0.912	1	27.3.37_RNA.regulation of transcription.AS2,Lateral Organ Boundaries Gene Family_ moderately similar to ( 237) AT1G31320 | Symbols: LBD4 | LBD4 (LOB DOMAIN-CONTAINING PROTEIN 4) | chr1:11213107-11214032 FORWARDweakly similar to ( 181) loc_os03g45750 12003.m09600 protein LOB domain protein 12, putative, expressed no original description	chr10_21049069_21053744-_MDC001000.114
M147470	4.005	3.932	-1.018	0.93	1	35.2_not assigned.unknown_ moderately similar to ( 336) AT1G16520 | Symbols: | unknown protein | chr1:5648904-5650998 FORWARDmoderately similar to ( 310) loc_os03g45760 12003.m09601 protein expressed protein no original description	chr10_21059765_21062702+_MDC007340.265
M937401	5.346	6.307	1.18	0.676	1	31.3_cell.cycle_ highly similar to ( 568) AT5G45190 | Symbols: | cyclin family protein | chr5:18277808-18280733 REVERSEvery weakly similar to (75.1) CCNC_ORYSA G1/S-specific cyclin C-type - Oryza sativa (Rice)highly similar to ( 523) loc_os12g30020 12012.m26915 protein cyclin-T1, putative, expressed no original description	chr10_21070892_21074773+_MDC039498.4
M230065	1.19	1.838	1.545	0.661	1	31.3_cell.cycle_ moderately similar to ( 429) AT1G53720 | Symbols: ATCYP59, CYP59 | CYP59 (CYCLOPHILIN 59); RNA binding / nucleic acid binding / peptidyl-prolyl cis-trans isomerase | chr1:20057012-20059508 FORWARDmoderately similar to ( 400) loc_os06g45910 12006.m09119 protein peptidyl-prolyl cis-trans isomerase-like 4, putative, expressed no original description	chr10_21075621_21079913-_MDC039498.4
M836141	5.758	6.344	1.102	0.757	1	19.3_tetrapyrrole synthesis.GSA_ highly similar to ( 606) AT1G80600 | Symbols: WIN1 | WIN1 (HOPW1-1-INTERACTING 1); N2-acetyl-L-ornithine:2-oxoglutarate 5-aminotransferase/ catalytic/ pyridoxal phosphate binding / transaminase | chr1:30298675-30300513 REVERSEweakly similar to ( 124) GSA_BRANA Glutamate-1-semialdehyde 2,1-aminomutase, chloroplast precursor (EC 5.4.3.8) (GSA) (Glutamate-1-semialdeh…	chr10_21083488_21085674+_MDC003503.160
M248104	5.389	3.966	-1.359	0.732	1	31.3.1_cell.cycle.peptidylprolyl isomerase_ moderately similar to ( 245) AT1G56090 | Symbols: | tetratricopeptide repeat (TPR)-containing protein | chr1:20977989-20979185 REVERSEvery weakly similar to (63.5) FKB70_WHEAT 70 kDa peptidyl-prolyl isomerase (EC 5.2.1.8) (Peptidyl-prolyl cis-trans isomerase) (PPIase) (Rotamase) - Triticum aestivum (Wheat)moderately similar to ( 208) loc_os04g52580 1200…	chr10_21086506_21088208-_MDC003503.160
M135761	7.12	6.953	-1.024	0.914	1	31.3_cell.cycle_ highly similar to ( 518) AT5G45190 | Symbols: | cyclin family protein | chr5:18277808-18280733 REVERSEvery weakly similar to (86.7) CCNC_ORYSA G1/S-specific cyclin C-type - Oryza sativa (Rice)moderately similar to ( 486) loc_os12g30020 12012.m26915 protein cyclin-T1, putative, expressed MSP1_C no original description	chr10_21091631_21096141+_MDC003503.160
M902543	0.305	1.381	4.53	0.39	1	35.2_not assigned.unknown_ moderately similar to ( 488) AT4G34320 | Symbols: | unknown protein | chr4:16422436-16423824 FORWARDmoderately similar to ( 442) loc_os03g10240 12003.m06477 protein expressed protein no original description	chr10_21093494_21094621-_MDC022429.118
M249881	3.552	4.161	1.171	0.741	1	35.2_not assigned.unknown_ highly similar to ( 828) AT1G79150 | Symbols: | binding | chr1:29772716-29777874 REVERSEhighly similar to ( 738) loc_os06g30320 12006.m07576 protein nucleolar complex-associated protein, expressed no original description	chr10_21107587_21114890+_MDC010308.342
M138073	9.617	16.839	1.751	0.111	1	1.3.9_PS.calvin cycle.seduheptulose bisphosphatase_ highly similar to ( 592) AT3G55800 | Symbols: SBPASE | SBPASE (sedoheptulose-bisphosphatase); phosphoric ester hydrolase/ sedoheptulose-bisphosphatase | chr3:20709640-20711421 FORWARDhighly similar to ( 562) S17P_SPIOL Sedoheptulose-1,7-bisphosphatase, chloroplast precursor (EC 3.1.3.37) (Sedoheptulose-bisphosphatase) (SBPase) (SED(1,7)P2ase) - …	chr10_21115668_21118452+_MDC010308.342
M138076	2.687	0.577	-4.656	0.261	1	17.2.3_hormone metabolism.auxin.induced-regulated-responsive-activated_ weakly similar to ( 177) AT3G12830 | Symbols: | auxin-responsive family protein | chr3:4079117-4079515 REVERSEvery weakly similar to (62.8) AXX15_SOYBN Auxin-induced protein X15 - Glycine max (Soybean)very weakly similar to (95.5) loc_os03g45800 12003.m09604 protein OsSAUR14 - Auxin-responsive SAUR gene family member PRK08026…	chr10_21148059_21149432-_MDC010308.342
M947338	13.515	12.332	-1.096	0.979	1	35.2_not assigned.unknown_ moderately similar to ( 201) AT3G12870 | Symbols: | unknown protein | chr3:4094417-4095037 REVERSEweakly similar to ( 137) loc_os03g56700 12003.m10580 protein expressed protein SPT5 no original description	chr10_21168077_21168685-_MDC010308.342
M178649	7.636	3.636	-2.1	0.285	1	35.2_not assigned.unknown_ moderately similar to ( 226) AT1G79160 | Symbols: | unknown protein | chr1:29779862-29780668 REVERSEvery weakly similar to (71.2) loc_os04g52700 12004.m10163 protein expressed protein no original description	chr10_21192215_21193518-_MDC006377.320
M280442	9.356	8.191	-1.142	0.914	1	29.5.11.1_protein.degradation.ubiquitin.ubiquitin_ moderately similar to ( 259) AT1G31340 | Symbols: RUB1, NEDD8, ATRUB1 | RUB1 (RELATED TO UBIQUITIN 1); protein binding | chr1:11218076-11219417 REVERSEweakly similar to ( 150) UBIQ_WHEAT Ubiquitin - Triticum aestivum (Wheat)moderately similar to ( 259) loc_os09g25320 12009.m05684 protein polyubiquitin 2, putative, expressed no original description	chr10_21204061_21205701+_MDC006377.320
M217103	1.435	0.561	-2.56	0.568	1	34.12_transport.metal_ weakly similar to ( 108) AT1G63440 | Symbols: HMA5 | HMA5 (HEAVY METAL ATPASE 5); ATPase, coupled to transmembrane movement of ions, phosphorylative mechanism | chr1:23527655-23531109 FORWARDweakly similar to ( 132) loc_os02g10290 12002.m06327 protein copper-transporting ATPase 3, putative, expressed no original description	chr10_21210793_21211718+_MDC019629.355
G106643	4.304	7.185	1.669	0.329	1	27.3.44_RNA.regulation of transcription.Chromatin Remodeling Factors_(at3g12810 : 217.0) Encodes a protein similar to ATP-dependent, chromatin-remodeling proteins of the ISWI and SWI2/SNF2 family. Genetic analyses suggest that this gene is involved in multiple flowering pathways. Mutations in PIE1 results in suppression of FLC-mediated delay of flowering and causes early flowering in noninductive…	chr10_21250992..21308583_MDC019349.65
G106642	0.783	2.982	3.808	0.237	1	27.3.44_RNA.regulation of transcription.Chromatin Remodeling Factors_(at3g12810 : 69.3) Encodes a protein similar to ATP-dependent, chromatin-remodeling proteins of the ISWI and SWI2/SNF2 family. Genetic analyses suggest that this gene is involved in multiple flowering pathways. Mutations in PIE1 results in suppression of FLC-mediated delay of flowering and causes early flowering in noninductive …	chr10_21250992..21308583_MDC019349.65
G106644	16.177	15.635	-1.035	0.894	1	29.2.2.3.5_protein.synthesis.ribosome biogenesis.Pre-rRNA processing and modifications.DExD-box helicases_(at5g60990 : 93.2) DEA(D/H)-box RNA helicase family protein; FUNCTIONS IN: helicase activity, nucleic acid binding, ATP-dependent helicase activity, ATP binding; LOCATED IN: cellular_component unknown; EXPRESSED IN: 22 plant structures; EXPRESSED DURING: 13 growth stages; CONTAINS InterPro DO…	chr10_21250992..21308583_MDC019349.65
M143951	4.654	5.016	1.078	0.809	1	29.5.11.20_protein.degradation.ubiquitin.proteasom_ moderately similar to ( 397) AT1G16470 | Symbols: PAB1 | PAB1 (PROTEASOME SUBUNIT PAB1); endopeptidase/ peptidase/ threonine-type endopeptidase | chr1:5623122-5625439 FORWARDmoderately similar to ( 390) PSA2_ORYSA Proteasome subunit alpha type 2 (EC 3.4.25.1) (20S proteasome alpha subunit B) (20S proteasome subunit alpha-2) - Oryza sativa (Rice)…	chr10_21283772_21291915-_MDC019349.65
M144617	1.761	2.377	1.349	0.702	1	27.3.69_RNA.regulation of transcription.SET-domain transcriptional regulator family_ moderately similar to ( 313) AT2G18850 | Symbols: | FUNCTIONS IN: molecular_function unknown; INVOLVED IN: biological_process unknown; EXPRESSED IN: 22 plant structures; EXPRESSED DURING: 13 growth stages; CONTAINS InterPro DOMAIN/s: SET (InterPro:IPR001214); BEST Arabidopsis thaliana protein match is: SET domain…	chr10_21368367_21375920+_MDC027122.25
M144618	4.945	5.089	1.029	0.862	1	35.2_not assigned.unknown_ moderately similar to ( 232) AT4G30240 | Symbols: | protein binding | chr4:14808359-14809745 REVERSEweakly similar to ( 141) loc_os08g14640 12008.m26634 protein expressed protein no original description	chr10_21383125_21386789+_MDC027122.25
M315078	14.432	25.681	1.779	0.045	1	16.2_secondary metabolism.phenylpropanoids_ highly similar to ( 956) AT4G30210 | Symbols: ATR2, AR2 | ATR2 (ARABIDOPSIS P450 REDUCTASE 2); NADPH-hemoprotein reductase | chr4:14796900-14800578 FORWARDhighly similar to ( 963) NCPR_CATRO NADPH--cytochrome P450 reductase (EC 1.6.2.4) (CPR) (P450R) - Catharanthus roseus (Rosy periwinkle) (Madagascar periwinkle)highly similar to ( 914) loc_os09g38620 1…	chr10_21525982_21530410-_MDC022150.310
M299040	1.899	1.948	1.026	0.917	1	35.2_not assigned.unknown_ moderately similar to ( 281) AT5G57410 | Symbols: | unknown protein | chr5:23265102-23267349 REVERSEmoderately similar to ( 271) loc_os08g14460 12008.m080111 protein expressed protein no original description	chr10_21600545_21612194-_MDC012937.182
G101903	1.241	1.93	1.556	0.649	1	35.2_not assigned.unknown_ no hits & (original description: no original description)	chr10_21751527..21774115_MDC005229.244
G101904	1.182	1.309	1.108	0.885	1	35.2_not assigned.unknown_(gnl|cdd|38301 : 51.2) no description available & (reliability: 100.0) & (original description: no original description)	chr10_21751527..21774115_MDC005229.244
1 The prefix ‘MDP0000’ (e.g. MDP0000123456) in the original gene IDs is abbreviated to ‘M’ (e.g. M123456). Gene IDs in ‘G######s’ as in ‘G101234’ are for the novel transcripts reported in Bai et al (2014).
	DEG by both V1 (Velasco et al. 2010) and V2 (Daccord et al. 2017) apple reference genomes.
	DEG by V2.
	non-DEG, but a potential candidate gene by function
	DEG by V1.
	DEG by V1. But it is on chromosome 14 in V2.

## Sheet: Table S9
Table S9. List of expressed genes in the W region according to the new reference genome (Daccord et al. 2017)
Gene ID	Stand pool (RPKM)	Weep pool (RPKM)	Fold Change (original values)	Baggerley's test: P-value	Baggerley's test: FDR p-value correction	Annotations	Chromosome	Chromosome region start	Chromosome region end
MD13G1118800	160.309	76.828	-2.087	1.427e-06	0.0001168	Rubber elongation factor protein (REF)	Chr13	8684773	8686689
MD13G1119100	156.259	90.6	-1.725	0.0004104	0.019	photosystem I light harvesting complex gene 2	Chr13	8734031	8736151
MD13G1119900	27.472	2.858	-9.612	1.17e-05	0.0008146	Protein of unknown function (DUF579)	Chr13	8781443	8784582
MD13G1120100	146.434	43.247	-3.386	1.719e-12	3.307e-10	Protein of unknown function (DUF579)	Chr13	8807010	8807859
MD13G1121000	191.157	98.301	-1.945	1.749e-06	0.0001411	nuclear transport factor 2A	Chr13	8890264	8892830
MD13G1123300	1.419	19.557	13.78	6.127e-05	0.00359	BCL-2-associated athanogene 5	Chr13	9142915	9143929
MD13G1127100	12.216	101.093	8.275	1.606e-17	4.906e-15	jasmonate-zim-domain protein 10	Chr13	9515819	9518542
MD13G1127300	131.813	46.022	-2.864	2.312e-09	2.994e-07	acyl-CoA oxidase 1	Chr13	9572285	9574996
MD13G1118400	64.367	61.386	-1.049	0.824	1	translocase of outer membrane 20 kDa subunit 3	Chr13	8650879	8653210
MD13G1118500	3.646	6.715	1.842	0.281	1	polypeptide 10	Chr13	8661102	8664032
MD13G1118600	5.508	10.324	1.874	0.172	1	SCP1-like small phosphatase 5	Chr13	8672896	8677369
MD13G1118700	1.417	1.918	1.353	0.725	1	DNA-binding HORMA family protein	Chr13	8678848	8683600
MD13G1118900	5.482	1.608	-3.41	0.17	1	Protein of unknown function	Chr13	8686704	8688165
MD13G1119000	7.898	12.161	1.54	0.256	1	HCP-like superfamily protein with MYND-type zinc finger	Chr13	8693378	8695104
MD13G1119200	105.754	97.622	-1.083	0.96	1	chaperone protein dnaJ-related	Chr13	8737297	8737594
MD13G1119500	7.187	7.729	1.075	0.758	1	2OG-Fe(II) oxygenase family protein	Chr13	8759923	8762650
MD13G1119600	16.161	9.2	-1.757	0.24	1	Protein of unknown function	Chr13	8762811	8766058
MD13G1120200	3.215	0.368	-8.744	0.141	1	HSP20-like chaperones superfamily protein	Chr13	8835672	8835939
MD13G1120300	23.274	23.867	1.025	0.701	1	squamosa promoter binding protein-like 2	Chr13	8837396	8842171
MD13G1120600	14.424	10.342	-1.395	0.544	1	Galactose oxidase/kelch repeat superfamily protein	Chr13	8862895	8866499
MD13G1120700	128.471	141.222	1.099	0.137	1	Ribosome associated membrane protein RAMP4	Chr13	8866915	8868412
MD13G1120800	4.985	5.461	1.095	0.774	1	DNAJ heat shock N-terminal domain-containing protein	Chr13	8869934	8872971
MD13G1120900	1.516	1.651	1.089	0.879	1	histidine kinase 3	Chr13	8883410	8889878
MD13G1121100	1.452	0.449	-3.231	0.495	1	No annotation	Chr13	8893392	8895038
MD13G1121200	4.381	4.5	1.027	0.866	1	Calmodulin-binding transcription activator protein with CG-1 and Ankyrin domains	Chr13	8897358	8906493
MD13G1121300	53.948	37.537	-1.437	0.191	1	Protein of unknown function	Chr13	8930667	8934006
MD13G1121400	10.221	7.313	-1.398	0.606	1	Protein of unknown function	Chr13	8941923	8944452
MD13G1121500	1.075	6.419	5.972	0.045	0.79	K-box region and MADS-box transcription factor family protein	Chr13	8949027	8954643
MD13G1121900	9.823	10.251	1.044	0.772	1	large subunit family	Chr13	8976883	8982840
MD13G1122000	14.288	11.985	-1.192	0.82	1	Protein of unknown function (DUF1664)	Chr13	8983381	8989298
MD13G1122100	2.812	1.796	-1.566	0.701	1	WRKY DNA-binding protein 75	Chr13	8993049	8995368
MD13G1122300	8.773	9.772	1.114	0.676	1	dihydrosphingosine phosphate lyase	Chr13	9024295	9028972
MD13G1122400	32.028	23.871	-1.342	0.441	1	Protein of unknown function, LAZY1-like	Chr13	9029505	9032392
MD13G1122500	5.84	2.95	-1.98	0.391	1	Protein of unknown function	Chr13	9042413	9043256
MD13G1122700	0.733	1.169	1.595	0.71	1	No annotation	Chr13	9074983	9075788
MD13G1122800	4.429	6.873	1.552	0.387	1	glucose-6-phosphate dehydrogenase 2	Chr13	9100167	9103730
MD13G1122900	8.633	4.367	-1.977	0.298	1	PCF (TCP)-domain family protein 20	Chr13	9108308	9109998
MD13G1123000	3.613	2.959	-1.221	0.885	1	ACT domain repeat 4	Chr13	9122111	9125415
MD13G1123100	69.401	69.124	-1.004	0.625	1	cyclophilin 20-2	Chr13	9128855	9131629
MD13G1123200	2.194	2.936	1.338	0.672	1	GYF domain-containing protein	Chr13	9132171	9139657
MD13G1123600	2.822	1.732	-1.629	0.673	1	FIZZY-related 2	Chr13	9188102	9188739
MD13G1123700	2.054	5.132	2.498	0.215	1	and HSP90-like ATPase family protein	Chr13	9189558	9196170
MD13G1124000	12.098	19.26	1.592	0.132	1	Thioredoxin superfamily protein	Chr13	9202148	9202532
MD13G1124100	0	1.6	ꝏ	0.206	1	exocyst subunit exo70 family protein C1	Chr13	9209558	9211583
MD13G1124200	7.932	22.377	2.821	0.005057	0.158	Protein kinase superfamily protein	Chr13	9223906	9228092
MD13G1124500	25.664	14.759	-1.739	0.146	1	4)-dienoyl-CoA isomerase 1	Chr13	9239148	9240524
MD13G1124800	0.187	1.143	6.11	0.394	1	PLC-like phosphodiesterases superfamily protein	Chr13	9253171	9254777
MD13G1124900	23.026	13.195	-1.745	0.165	1	NAC domain containing protein 83	Chr13	9266137	9266849
MD13G1125000	27.677	17.361	-1.594	0.209	1	NAC domain containing protein 83	Chr13	9266850	9268077
MD13G1125100	23.272	11.28	-2.063	0.07	1	Protein of unknown function	Chr13	9273012	9274725
MD13G1125300	67.019	71.069	1.06	0.393	1	Transketolase family protein	Chr13	9282841	9287628
MD13G1125400	3.256	11.586	3.558	0.023	0.504	hydroxyproline-rich glycoprotein family protein	Chr13	9296184	9301095
MD13G1125500	4.78	6.725	1.407	0.475	1	Leucine-rich repeat (LRR) family protein	Chr13	9302200	9304608
MD13G1125600	3.737	2.189	-1.707	0.592	1	Leucine-rich repeat (LRR) family protein	Chr13	9310160	9319346
MD13G1125800	14.257	10.064	-1.417	0.522	1	B-box type zinc finger protein with CCT domain	Chr13	9322929	9326075
MD13G1126300	13.652	17.846	1.307	0.325	1	Protein of unknown function	Chr13	9401017	9402296
MD13G1126400	3.669	6.781	1.848	0.276	1	Protein of unknown function	Chr13	9421526	9423583
MD13G1126700	1.931	0.125	-15.431	0.213	1	No annotation	Chr13	9466190	9469591
MD13G1126800	2.674	3.053	1.142	0.794	1	vWA	Chr13	9497661	9499644
MD13G1127000	1.036	0.503	-2.057	0.704	1	cytochromeoxidase	Chr13	9504852	9505681
	DEG by both V1 (Velasco et al. 2010) and V2 (Daccord et al. 2017) apple reference genomes.
	DEG by V2.
	DEG by V2, but outside of the W region in V1.
	non-DEG, but a potential candidate gene by function

## Sheet: Table S10
Table S10. List of expressed genes in the W2 region according to the new reference genome (Daccord et al. 2017)
Gene ID	Stand pool (RPKM)	Weep pool (RPKM)	Fold Change (original values)	Baggerley's test: P-value	Baggerley's test: FDR p-value correction	Annotations	Chromosome	Chromosome region start	Chromosome region end
MD10G1192900	146.75	208.267	1.419	5.096e-05	0.003032	indole-3-acetic acid 7	Chr10	28909336	28912808
MD10G1196600	0	13.235	?	0.0002747	0.014	glutathione S-transferase TAU 25	Chr10	29460982	29461586
MD10G1196900	23.834	50.416	2.115	0.0006636	0.029	glutathione S-transferase TAU 19	Chr10	29492440	29499355
MD10G1199900	49.548	15.517	-3.193	7.647e-05	0.004328	glycine-rich protein	Chr10	29806896	29808178
MD10G1202900	37.07	9.83	-3.771	0.0001616	0.008487	SBP (S-ribonuclease binding protein) family protein	Chr10	30057823	30059373
MD10G1203300	137.085	184.429	1.345	0.0006832	0.03	Ribosomal protein S5/Elongation factor G/III/V family protein	Chr10	30097036	30101104
MD10G1181900	4.74	17.177	3.624	0.005275	0.164	putative	Chr10	27501848	27502109
MD10G1182100	43.268	55.705	1.287	0.094	1	S-adenosyl-L-methionine-dependent methyltransferases superfamily protein	Chr10	27507061	27510813
MD10G1182200	4.448	4.042	-1.1	0.99	1	Protein of unknown function	Chr10	27514679	27517475
MD10G1182700	3.435	3.652	1.063	0.844	1	Transcription factor jumonji (jmj) family protein / zinc finger (C5HC2 type) family protein	Chr10	27556245	27561506
MD10G1182800	15.645	10.707	-1.461	0.457	1	Sugar isomerase (SIS) family protein	Chr10	27561507	27564468
MD10G1183100	17.949	17.521	-1.024	0.852	1	Protein of unknown function (DUF640)	Chr10	27605719	27606397
MD10G1183200	1.654	1.429	-1.157	0.959	1	ARM repeat superfamily protein	Chr10	27636808	27641759
MD10G1183400	47.301	34.612	-1.367	0.311	1	Ribosomal protein L10 family protein	Chr10	27658389	27659100
MD10G1183500	15.974	16.157	1.011	0.78	1	Rho termination factor	Chr10	27660351	27662630
MD10G1183600	26.921	27.171	1.009	0.724	1	Peptidase S24/S26A/S26B/S26C family protein	Chr10	27663210	27667374
MD10G1183700	5.031	8.409	1.671	0.285	1	Structural maintenance of chromosomes (SMC) family protein	Chr10	27676902	27686376
MD10G1184000	12.183	15.009	1.232	0.444	1	Pre-mRNA splicing Prp18-interacting factor	Chr10	27705972	27709762
MD10G1184300	8.626	6.515	-1.324	0.708	1	DUF647	Chr10	27748053	27751549
MD10G1184400	12.712	11.093	-1.146	0.905	1	Protein of unknown function	Chr10	27751912	27755015
MD10G1184500	39.033	30.94	-1.262	0.545	1	actin depolymerizing factor 6	Chr10	27755266	27757615
MD10G1184700	13.561	8.487	-1.598	0.377	1	No annotation	Chr10	27758964	27762363
MD10G1185200	20.909	17.992	-1.162	0.844	1	Protein of unknown function	Chr10	27935563	27938516
MD10G1185900	5.278	6.306	1.195	0.654	1	autophagy 9 (APG9)	Chr10	28003159	28009504
MD10G1186000	5.385	5.524	1.026	0.853	1	nodulin MtN21 /EamA-like transporter family protein	Chr10	28023957	28025969
MD10G1186100	1.202	1.983	1.65	0.61	1	NAC (No Apical Meristem) domain transcriptional regulator superfamily protein	Chr10	28038449	28038911
MD10G1186300	16.571	20.818	1.256	0.339	1	conserved peptide upstream open reading frame 7	Chr10	28054113	28059859
MD10G1187000	36.506	20.901	-1.747	0.08	1	2-oxoglutarate (2OG) and Fe(II)-dependent oxygenase superfamily protein	Chr10	28108961	28110702
MD10G1187800	9.807	13.977	1.425	0.29	1	poly(ADP-ribose) polymerase 2	Chr10	28273318	28280838
MD10G1187900	19.998	13.364	-1.496	0.366	1	ARM repeat superfamily protein	Chr10	28281168	28283758
MD10G1188000	32.055	24.956	-1.284	0.539	1	BET1P/SFT1P-like protein 14A	Chr10	28284902	28287392
MD10G1188300	3.539	3.058	-1.157	0.94	1	Ribosomal S17 family protein	Chr10	28329601	28329922
MD10G1188400	1.736	1.794	1.033	0.911	1	Myosin family protein with Dil domain	Chr10	28332763	28343959
MD10G1188900	0.924	1.345	1.455	0.732	1	No annotation	Chr10	28516887	28518711
MD10G1189000	14.012	5.673	-2.47	0.086	1	No annotation	Chr10	28526000	28528779
MD10G1189200	1.178	1.963	1.666	0.607	1	photosynthetic electron transfer C	Chr10	28537400	28537683
MD10G1189300	6.504	4.266	-1.525	0.587	1	No annotation	Chr10	28541958	28544632
MD10G1189500	2.445	1.784	-1.371	0.816	1	No annotation	Chr10	28606781	28611908
MD10G1190000	13.059	12.678	-1.03	0.884	1	basic helix-loop-helix (bHLH) DNA-binding superfamily protein	Chr10	28712518	28714641
MD10G1190100	1.05	1.01	-1.039	0.972	1	No annotation	Chr10	28734828	28736006
MD10G1190200	5.511	3.249	-1.696	0.521	1	polypeptide 1	Chr10	28743856	28745377
MD10G1190400	4.532	8.477	1.871	0.217	1	polypeptide 1	Chr10	28761222	28762743
MD10G1190500	0.709	1.08	1.523	0.74	1	DUF593	Chr10	28764518	28768185
MD10G1190700	15.332	14.646	-1.047	0.91	1	IND1(iron-sulfur protein required for NADH dehydrogenase)-like	Chr10	28771233	28778610
MD10G1190800	2.981	3.817	1.28	0.666	1	pfkB-like carbohydrate kinase family protein	Chr10	28779109	28782337
MD10G1190900	3.851	3.756	-1.025	0.932	1	MuDR family transposase	Chr10	28784375	28787665
MD10G1191200	129.32	97.643	-1.324	0.146	1	winged-helix DNA-binding transcription factor family protein	Chr10	28799693	28801231
MD10G1191300	8.554	3.517	-2.432	0.186	1	ethylene responsive element binding factor 3	Chr10	28815600	28816149
MD10G1191400	11.425	12.975	1.136	0.598	1	WRKY DNA-binding protein 21	Chr10	28819077	28822211
MD10G1191500	105.519	71.315	-1.48	0.045	0.79	SRP9/SRP14 subunit	Chr10	28828842	28830987
MD10G1191600	1.071	0.994	-1.077	0.993	1	Transmembrane amino acid transporter family protein	Chr10	28831971	28834442
MD10G1191700	4.482	5.266	1.175	0.7	1	PRA1 (Prenylated rab acceptor) family protein	Chr10	28835576	28836740
MD10G1191800	5.395	6.519	1.208	0.636	1	DREB2A-interacting protein 2	Chr10	28838071	28842118
MD10G1191900	12.589	9.923	-1.269	0.721	1	magnesium transporter 9	Chr10	28842930	28846212
MD10G1192000	10.666	10.335	-1.032	0.899	1	galacturonosyltransferase 6	Chr10	28854445	28858421
MD10G1192100	225.049	195.839	-1.149	0.595	1	photosystem II reaction center W	Chr10	28858771	28860018
MD10G1192300	23.127	21.3	-1.086	0.987	1	glutathione reductase	Chr10	28877856	28881417
MD10G1192400	5.445	6.154	1.13	0.722	1	Transducin/WD40 repeat-like superfamily protein	Chr10	28881532	28884060
MD10G1192500	5.274	4.121	-1.28	0.807	1	alpha/beta-Hydrolases superfamily protein	Chr10	28885217	28888592
MD10G1192800	4.975	7.577	1.523	0.379	1	RNI-like superfamily protein	Chr10	28902921	28906902
MD10G1193000	21.195	28.673	1.353	0.175	1	AUX/IAA transcriptional regulator family protein	Chr10	28924799	28926049
MD10G1193100	10.136	7.393	-1.371	0.634	1	Primosome PriB/single-strand DNA-binding	Chr10	28926192	28928772
MD10G1193200	20.855	20.699	-1.008	0.798	1	basic helix-loop-helix (bHLH) DNA-binding superfamily protein	Chr10	28935329	28939699
MD10G1193300	17.039	19.003	1.115	0.558	1	tryptophan synthase alpha chain	Chr10	28947297	28950789
MD10G1193400	19.494	16.749	-1.164	0.846	1	basic leucine zipper 25	Chr10	28951164	28953923
MD10G1193500	15.95	15.76	-1.012	0.833	1	histone acetyltransferase of the GNAT family 1	Chr10	28954017	28965224
MD10G1193800	74.754	97.397	1.303	0.023	0.496	SOUL heme-binding family protein	Chr10	28977471	28979460
MD10G1193900	5.279	8.5	1.61	0.309	1	ubiquitin-specific protease 15	Chr10	28980165	28987793
MD10G1194000	5.127	3.763	-1.362	0.742	1	cationic amino acid transporter 8	Chr10	29001920	29003690
MD10G1194100	41.314	39.114	-1.056	0.885	1	Arabidopsis thaliana gibberellin 2-oxidase 1	Chr10	29020102	29022348
MD10G1194200	2.978	7.526	2.527	0.13	1	nine-cis-epoxycarotenoid dioxygenase 3	Chr10	29106291	29108139
MD10G1194700	1.315	1.932	1.469	0.677	1	Protein of unknown function (DUF962)	Chr10	29278311	29278887
MD10G1194800	17.413	17.827	1.024	0.743	1	CTC-interacting domain 9	Chr10	29286695	29291901
MD10G1195000	20.718	20.259	-1.023	0.836	1	RING/U-box superfamily protein	Chr10	29323765	29329182
MD10G1195100	14.82	14.875	1.004	0.805	1	interactor of constitutive active rops 1	Chr10	29343222	29346587
MD10G1195200	1.129	1.602	1.418	0.723	1	2-oxoglutarate (2OG) and Fe(II)-dependent oxygenase superfamily protein	Chr10	29384701	29386179
MD10G1195300	32.241	31.012	-1.04	0.848	1	Family of unknown function (DUF572)	Chr10	29386372	29390194
MD10G1195400	15.676	18.088	1.154	0.506	1	Protein of unknown function	Chr10	29391103	29394596
MD10G1195500	7.387	2.968	-2.489	0.209	1	UDP-Glycosyltransferase superfamily protein	Chr10	29396249	29400464
MD10G1195600	2.947	1.465	-2.012	0.533	1	trigalactosyldiacylglycerol 1	Chr10	29400493	29402909
MD10G1195700	80.668	71.335	-1.131	0.825	1	Aldolase-type TIM barrel family protein	Chr10	29403141	29407612
MD10G1195800	6.154	4.779	-1.288	0.785	1	Nucleotide/sugar transporter family protein	Chr10	29411907	29416865
MD10G1195900	10.501	11.966	1.139	0.608	1	ubiquitin-specific protease 25	Chr10	29417488	29424411
MD10G1196100	63.968	53.518	-1.195	0.621	1	Small nuclear ribonucleoprotein family protein	Chr10	29427096	29429462
MD10G1196300	104.361	66.451	-1.57	0.019	0.429	glutathione S-transferase TAU 19	Chr10	29448058	29449491
MD10G1196800	8.821	20.885	2.368	0.016	0.388	glutathione S-transferase TAU 19	Chr10	29465943	29467471
MD10G1197100	2.169	1.986	-1.092	0.999	1	glutathione S-transferase TAU 19	Chr10	29507623	29509326
MD10G1197400	1.626	3.522	2.167	0.358	1	Di-glucose binding protein with Kinesin motor domain	Chr10	29555459	29560327
MD10G1197600	12.36	18.277	1.479	0.194	1	small GTP-binding protein	Chr10	29575849	29582470
MD10G1197700	6.072	6.592	1.086	0.764	1	heat shock factor 3	Chr10	29592454	29596135
MD10G1197800	4.55	3.062	-1.486	0.673	1	RNA methyltransferase family protein	Chr10	29597409	29599184
MD10G1197900	11.146	10.627	-1.049	0.927	1	Chaperone DnaJ-domain superfamily protein	Chr10	29599340	29605791
MD10G1198000	0.512	2.789	5.451	0.196	1	Protein kinase superfamily protein	Chr10	29609056	29612562
MD10G1198200	5.895	4.613	-1.278	0.798	1	FAD/NAD(P)-binding oxidoreductase family protein	Chr10	29615002	29617324
MD10G1198300	596.307	648.701	1.088	0.002583	0.091	photosystem II subunit R	Chr10	29623581	29631938
MD10G1198400	1.003	1.187	1.183	0.851	1	NAC domain containing protein 1	Chr10	29636259	29641325
MD10G1198500	6.63	2.83	-2.343	0.263	1	Protein of unknown function	Chr10	29647378	29648650
MD10G1198700	3.342	4.044	1.21	0.708	1	Pentatricopeptide repeat (PPR) superfamily protein	Chr10	29670026	29672613
MD10G1198800	0.363	2.116	5.832	0.252	1	OB-fold-like protein	Chr10	29675497	29676431
MD10G1199000	0.613	1.08	1.763	0.681	1	Pentatricopeptide repeat (PPR) superfamily protein	Chr10	29683100	29685161
MD10G1199200	24.2	12.687	-1.907	0.098	1	No annotation	Chr10	29708699	29710351
MD10G1199600	3.713	3.628	-1.023	0.931	1	HXXXD-type acyl-transferase family protein	Chr10	29761872	29763198
MD10G1200900	0.257	1.198	4.666	0.418	1	NAC (No Apical Meristem) domain transcriptional regulator superfamily protein	Chr10	29916868	29918468
MD10G1201400	43.435	69.541	1.601	0.003887	0.128	TCP-1/cpn60 chaperonin family protein	Chr10	29955973	29968845
MD10G1201800	5.433	2.585	-2.102	0.37	1	Galactosyl transferase GMA12/MNN10 family protein	Chr10	29976846	29978175
MD10G1201900	4.208	4.822	1.146	0.738	1	Protein of unknown function	Chr10	29981905	29989046
MD10G1202000	17.108	20.352	1.19	0.428	1	GTP-binding protein-related	Chr10	29990467	29996434
MD10G1202100	6.733	5.09	-1.323	0.742	1	SAUR-like auxin-responsive protein family	Chr10	29998839	29999244
MD10G1202200	5.189	5.671	1.093	0.773	1	F-box family protein	Chr10	30001148	30003551
MD10G1202300	10.735	12.907	1.202	0.512	1	Trypsin family protein	Chr10	30007669	30012044
MD10G1202400	9.645	15.582	1.616	0.166	1	arginine/serine-rich 45	Chr10	30018145	30024083
MD10G1202500	24.718	18.213	-1.357	0.477	1	Lojap-related protein	Chr10	30024602	30026886
MD10G1202600	1.832	2.307	1.259	0.749	1	2-oxoglutarate (2OG) and Fe(II)-dependent oxygenase superfamily protein	Chr10	30026947	30033436
MD10G1203000	4.996	3.976	-1.256	0.833	1	Ubiquitin carboxyl-terminal hydrolase family protein	Chr10	30085854	30087072
MD10G1203100	2.822	4.433	1.571	0.479	1	DNA-binding HORMA family protein	Chr10	30087735	30089827
MD10G1203200	27.144	34.76	1.281	0.193	1	Ribosomal protein S5/Elongation factor G/III/V family protein	Chr10	30091047	30095250
MD10G1203800	2.92	5.216	1.786	0.359	1	activator of spomin::LUC2	Chr10	30283787	30286122
MD10G1203900	9.332	8.867	-1.052	0.939	1	Protein of unknown function	Chr10	30298938	30302682
MD10G1204000	2.292	3.818	1.666	0.474	1	cyclophilin 59	Chr10	30303122	30316243
MD10G1204100	9.271	10.518	1.134	0.637	1	Cyclin family protein	Chr10	30316447	30321832
MD10G1204200	15.029	14.712	-1.022	0.858	1	Cyclin family protein	Chr10	30330398	30336657
MD10G1204300	7.646	5.548	-1.378	0.673	1	Tetratricopeptide repeat (TPR)-like superfamily protein	Chr10	30338499	30340948
MD10G1204400	8.76	9.546	1.09	0.712	1	HOPW1-1-interacting 1	Chr10	30341011	30343469
MD10G1204600	14.428	14.186	-1.017	0.851	1	Protein of unknown function	Chr10	30357257	30357866
MD10G1204800	6.192	1.091	-5.676	0.068	1	SAUR-like auxin-responsive protein family	Chr10	30376679	30377099
MD10G1204900	21.422	31.97	1.492	0.081	1	sedoheptulose-bisphosphatase	Chr10	30407498	30408447
MD10G1205000	13.466	31.345	2.328	0.00362	0.121	sedoheptulose-bisphosphatase	Chr10	30408448	30410356
MD10G1205100	9.269	10.844	1.17	0.586	1	binding	Chr10	30410919	30418421
MD10G1205200	10.965	5.14	-2.133	0.195	1	Protein of unknown function	Chr10	30429955	30431474
MD10G1205300	18.382	15.4	-1.194	0.794	1	related to ubiquitin 1	Chr10	30441704	30443917
MD10G1206200	26.689	24.397	-1.094	0.992	1	Protein of unknown function	Chr10	30528020	30530566
MD10G1206300	49.167	54.991	1.118	0.312	1	proteasome subunit PAB1	Chr10	30531233	30536868
MD10G1206500	15.791	15.174	-1.041	0.895	1	DEA(D/H)-box RNA helicase family protein	Chr10	30541113	30546566
MD10G1206600	2.336	4.528	1.938	0.349	1	SNF2 domain-containing protein / helicase domain-containing protein	Chr10	30546884	30560114
MD10G1207500	2.2	1.74	-1.264	0.884	1	lectin protein kinase family protein	Chr10	30708548	30711576
MD10G1208000	1.895	5.296	2.795	0.175	1	lectin protein kinase family protein	Chr10	30753220	30756495
MD10G1208400	3.048	3.501	1.149	0.774	1	Mitochondrial transcription termination factor family protein	Chr10	30782082	30783910
MD10G1208500	20.994	30.95	1.474	0.093	1	mercaptopyruvate sulfurtransferase 1	Chr10	30786131	30791535
MD10G1208700	5.357	9.905	1.849	0.188	1	Protein kinase superfamily protein with octicosapeptide/Phox/Bem1p domain	Chr10	30795593	30802567
MD10G1208800	15.434	20.689	1.341	0.259	1	subunit C2	Chr10	30806581	30809166
MD10G1208900	5.867	5.244	-1.119	0.967	1	SKP1-like 11	Chr10	30812717	30813341
MD10G1209000	9.11	9.526	1.046	0.777	1	RNA helicase 36	Chr10	30814283	30817099
MD10G1209100	23.363	37.724	1.615	0.031	0.624	short-chain dehydrogenase-reductase B	Chr10	30821590	30824739
MD10G1209300	1.443	0.134	-10.802	0.305	1	FTSH protease 12	Chr10	30843562	30844451
MD10G1209400	1.567	0.197	-7.973	0.314	1	FTSH protease 12	Chr10	30844452	30845998
MD10G1209600	1.136	0.109	-10.416	0.366	1	FTSH protease 12	Chr10	30846734	30847476
MD10G1209700	3.41	6.858	2.011	0.231	1	GTP binding	Chr10	30866650	30881957
MD10G1210000	2.452	1.925	-1.274	0.872	1	Domain of unknown function (DUF2431)	Chr10	30893266	30895219
MD10G1210200	2.123	2.126	1.002	0.927	1	No annotation	Chr10	30907113	30908774
MD10G1210500	50.433	60.776	1.205	0.152	1	Phosphoglycerate kinase family protein	Chr10	30988221	30991932
MD10G1210600	269.878	279.412	1.035	0.154	1	phosphoglycerate kinase	Chr10	31007477	31010767
	DEG by both V1 (Velasco et al. 2010) and V2 (Daccord et al. 2017) apple reference genomes.
	DEG by V2.
	DEG by V2, but outside of the W region in V1.
	non-DEG, but a potential candidate gene by function

## Sheet: Table S11
Table S11. Differentially expressed genes (DEG) and genes of interest in the W and W2 regions according to both versions of the apple reference genome.
In V2- the new reference genome (Daccord et al. 2017)										In V1-the first version of apple reference genome (Velasco et al. 2010 and Bai et al. 2014)		Notes
Gene ID	Stand pool (RPKM)	Weep pool (RPKM)	Fold Change (original values)	Baggerley's test: P-value	Baggerley's test: FDR p-value correction	Annotations	Chromosome region	Chromosome region start	Chromosome region end	Gene IDs1	Chromosomal locations and home contig IDs
MD13G1118800	160.309	76.828	-2.087	1.427e-06	0.0001168	Rubber elongation factor protein (REF)	W-Chr13	8684773	8686689	M160372	chr13_8226278_8227987+_MDC000402.360
MD13G1119900	27.472	2.858	-9.612	1.17e-05	0.0008146	Protein of unknown function (DUF579)	W-Chr13	8781443	8784582	M928608	chr13_8324364_8325212-_MDC002436.463
MD13G1120100	146.434	43.247	-3.386	1.719e-12	3.307e-10	Protein of unknown function (DUF579)	W-Chr13	8807010	8807859	M534197	chr13_8340268_8341116+_MDC000565.204
MD13G1119100	156.259	90.6	-1.725	0.0004104	0.019	photosystem I light harvesting complex gene 2	W-Chr13	8734031	8736151	M309014	chr13_8265920_8269493-_MDC021754.182
MD13G1121000	191.157	98.301	-1.945	1.749e-06	0.0001411	nuclear transport factor 2A	W-Chr13	8890264	8892830	M155347	chr13_8381572_8389769-_MDC000565.206
MD13G1123300	1.419	19.557	13.78	6.127e-05	0.00359	BCL-2-associated athanogene 5	W-Chr13	9142915	9143929	M153978	chr13_8675928_8677484+_MDC018786.82
MD13G1127100	12.216	101.093	8.275	1.606e-17	4.906e-15	jasmonate-zim-domain protein 10	W-Chr13	9515819	9518542	G105518	chr13_9555705..9579483_MDC015872.319
MD13G1127300	131.813	46.022	-2.864	2.312e-09	2.994e-07	acyl-CoA oxidase 1	W-Chr13	9572285	9574996	M670256	chr13_9627490_9629693+_MDC001448.405
MD13G1122400	32.028	23.871	-1.342	0.441	1	Protein of unknown function, LAZY1-like	W-Chr13	9029505	9032392	M254069	chr13_8556287_8569904-_MDC027667.11
MD13G1122900	8.633	4.367	-1.977	0.298	1	PCF (TCP)-domain family protein 20	W-Chr13	9108308	9109998	M374900	chr13_8629824_8630576-_MDC000204.221
MD10G1192900	146.75	208.267	1.419	5.096e-05	0.003032	indole-3-acetic acid 7	W2-Chr10	28909336	28912808	G104254, G104253	chr10_19596767..19598151_MDC011683.379	MD10G1192900 covers two genes (G104254 and G104253-a non-DEG) in V1.
MD10G1199900	49.548	15.517	-3.193	7.647e-05	0.004328	glycine-rich protein	W2-Chr10	29806896	29808178	M142356	chr10_20510647_20511678+_MDC017711.154
MD10G1202900	37.07	9.83	-3.771	0.0001616	0.008487	SBP (S-ribonuclease binding protein) family protein	W2-Chr10	30057823	30059373	M819881	chr10_20823655_20824964+_MDC009941.125
MD10G1196900	23.834	50.416	2.115	0.0006636	0.029	glutathione S-transferase TAU 19	W2-Chr10	29492440	29499355	M178233	chr10_20273431_20274212+_MDC006660.401
MD10G1203300	137.085	184.429	1.345	0.0006832	0.03	Ribosomal protein S5/Elongation factor G/III/V family protein	W2-Chr10	30097036	30101104	G102599, G102600, M777793	chr10_20832703..20870819_MDC007289.107	MD10G1203300 covers three genes (G102599, G102600 and M777793) in V1.
MD10G1196600	0	13.235	ꝏ	0.0002747	0.014	glutathione S-transferase TAU 25	W2-Chr10	29460982	29461586	NA		MD10G1196600 does not have a counterpart in V1, but the first 366 of its 604 bases were found in MDC006724.361, MDC004373.426, MDC017047.172 and MDC015330.177.
NA										G102554	chr10_19740828..19807025_MDC007223.300	G102554 does not have an exact match in V2. The closest DNA sequence is from base 53,247,662 to 53,247,388 (94.6% Identity), corresponding to the last exon of MD15G1432400 on chromosome 15.
MD10G1193000	21.195	28.673	1.353	0.175	1	AUX/IAA transcriptional regulator family protein	W2-Chr10	28924799	28926049	M176753	chr10_19773424_19774161-_MDC007223.300
MD10G1202100	6.733	5.09	-1.323	0.742	1	SAUR-like auxin-responsive protein family	W2-Chr10	29998839	29999244	M186167	chr10_20781004_20781408-_MDC009941.128
MD10G1204800	6.192	1.091	-5.676	0.068	1	SAUR-like auxin-responsive protein family	W2-Chr10	30376679	30377099	M138076	chr10_21148059_21149432-_MDC010308.342
MD14G1073800							Chr14			G103289	chr10_19592795..19596965_MDC009423.544
1 The prefix ‘MDP0000’ (e.g. MDP0000123456) in the original gene IDs is abbreviated to ‘M’ (e.g. M123456). Gene IDs in ‘G######s’ as in ‘G101234’ are for the novel transcripts reported in Bai et al (2014).
	DEG by both V1 and V2 apple reference genomes.
	DEG by V2.
	DEG by V2, but outside of the W region in V1.
	non-DEG, but a potential candidate gene by function
	DEG by V1.
	DEG by V1. But it is on chromosome 14 in V2.
